# Supplementary material for: Establishment of the TALE-code reveals aberrantly activated homeobox gene PBX1 in Hodgkin lymphoma
Source: PLoS One. 2021 Feb 4;16(2):e0246603. doi: 10.1371/journal.pone.0246603 (PMC7861379; doi:10.1371/journal.pone.0246603)
Supplement: S1 Table — Gene expression profiling data for seven HL cell lines are indicated. Line H451U gives medium expression levels for cell lines HDLM-2, L-428, L-540, L-1236 and U-HO1. Line S-H451U gives the differential gene expression levels between SUP-HD1 and H451U. (XLS) [file pone.0246603.s009.xls]

## Sheet: Tabelle1
probe set ID	gene symbol	HDLM-2	KM-H2	L428	L-540	L-1236	SUP-HD1	U-HO1	H451U	S-H451U
210997_at	HGF	-8.2002	-0.5812	-7.4804	-4.0398	-4.3868	5.3282	-4.79792	-5.78102	11.1092
210998_s_at	HGF	-5.1278	-0.3094	-3.0685	-2.6602	-4.7959	5.3946	-4.8246	-4.0954	9.49
210755_at	HGF	-8.0398	-1.5137	-6.8283	-3.2189	-2.8868	4.0484	-5.55139	-5.30504	9.35344
219230_at	FLJ10970	-7.9658	-2.772	-1.7075	-5.8954	-4.0783	3.9642	-5.14	-4.9574	8.9216
209960_at	HGF	-4.9748	-0.0899	-6.4548	-4.035	-6.7642	3.4664	-4.92572	-5.4309	8.8973
204971_at	CSTA	-6.0783	2.9329	-5.7486	-3.2653	2.1697	5.2717	-4.79792	-3.54408	8.81578
229178_at	LOC145786	-5.6153	-0.3419	-6.0589	-5.299	-4.0445	3.2462	-4.79792	-5.16312	8.40932
206785_s_at	KLRC1 /// KLRC2	-7.7027	-3.9931	-7.2433	-5.0398	-7.3335	1.7802	-5.38041	-6.53994	8.32014
202052_s_at	RAI14	-5.0023	-6.9658	-5.812	-5.9658	-4.2543	2.9518	-5.26184	-5.25925	8.21105
1561347_a_at	---	-7.0398	-3.3364	-2.6934	-3.8283	-2.5462	3.8201	-5.49535	-4.32061	8.14071
219936_s_at	GPR87	-5.8448	-7.7642	-6.138	-5.2543	-2.6206	3.0681	-5.32156	-5.03585	8.10395
209961_s_at	HGF	-4.5328	-0.5249	-3.7217	-2.5598	-1.5505	4.5711	-2.66387	-3.00573	7.57683
219667_s_at	BANK1	-7.1178	-5.1178	-2.1675	-4.5064	-4.8699	2.7373	-5.43835	-4.81999	7.55729
207846_at	POU1F1	-4.4868	-6.0023	-4.7027	-3.4965	-2.9127	3.1988	-5.91584	-4.30291	7.50171
229073_at	LOC145786	-3.1766	-1.3659	-5.138	-2.7583	-6.4051	2.8753	-5.43835	-4.58327	7.45857
1557176_a_at	C14orf37	-6.0589	-2.2149	-6.9302	-3.5129	-5.4675	2.1807	-4.34942	-5.26378	7.44448
235278_at	---	-3.1053	0.164	-5.7027	-8.1178	-1.4035	3.0825	-3.35275	-4.33641	7.41891
222281_s_at	---	-2.7839	-0.2502	-2.8552	-5.7799	-2.3147	4.501	-0.823555	-2.91145	7.41245
209875_s_at	SPP1	-5.0783	-1.851	-0.0093	-2.3763	-0.5162	6.1188	1.5532	-1.28538	7.40418
217975_at	WBP5	-6.673	2.3583	-8.0398	-5.6012	-4.8283	2.5724	1.35987	-4.75649	7.32889
220889_s_at	CA10	-4.1278	-3.3959	-2.9862	-6.1584	-2.5047	3.0523	-5.43835	-4.24309	7.29539
1563209_a_at	---	-7.1178	-1.0333	-5.673	-4.8283	-2.0069	2.4358	-4.4764	-4.82048	7.25628
1569344_a_at	---	-6.4548	-4.299	-3.2189	-6.6439	-3.7524	2.0422	-5.078	-5.0296	7.0718
207599_at	MMP20	-8.2877	-6.6153	-7.2433	-7.4804	-4.4235	0.4879	-5.2013	-6.52724	7.01514
206876_at	SIM1	0.4659	-4.0589	-6.7027	-5.2543	-4.1482	2.7296	-5.60645	-4.24915	6.97875
216840_s_at	LAMA2	-1.7046	-4.1078	-2.1153	-2.7046	-5.4933	3.6328	-4.4764	-3.29884	6.93164
239261_s_at	CORIN	-5.7642	-7.1584	-2.8242	-5.5328	-3.0541	2.7814	-3.22788	-4.08064	6.86204
228055_at	NAPSB	0.9029	-1.4909	-6.1584	-4.6295	-3.8406	3.3404	-3.81684	-3.50849	6.84889
228740_at	---	-3.3335	-6.4051	-6.6153	-2.8039	-3.5395	2.4786	-5.55139	-4.36872	6.84732
219288_at	C3orf14	-6.8614	1.9097	-5.6153	-7.7642	3.3583	3.8034	1.70508	-3.0355	6.8389
213841_at	---	-5.299	-2.1923	-5.0116	-4.8868	-4.1533	2.3241	-3.00389	-4.47092	6.79502
206502_s_at	INSM1	-7.7027	-5.7642	-5.0116	-4.6953	0.8925	2.5795	-4.28674	-4.16077	6.74027
223550_s_at	CA10	-4.2056	-7.3335	-5.2543	-7.0783	-2.5195	2.0209	-4.4764	-4.70682	6.72772
1556300_s_at	---	0.8786	-2.9214	-5.9127	-4.553	-3.1559	2.9434	-6.01108	-3.75082	6.69422
204471_at	GAP43	-6.4051	-2.9908	-2.814	-6.7027	-1.6906	3.177	0.200101	-3.48246	6.65946
225864_at	NSE2	-7.7642	-8.4804	-5.4804	-3.7141	-2.399	1.9136	-4.22474	-4.71649	6.63009
205204_at	NMB	0.91	-3.5977	-4.2379	-3.4297	-2.6082	4.5007	-1.05715	-2.08459	6.58529
206772_at	PTHR2	-8.1178	-3.4643	-3.7879	-1.9635	-5.6439	1.7035	-4.73362	-4.84934	6.55284
1558662_s_at	BANK1	-4.4998	-3.3076	-1.402	-3.5064	-6.2877	2.4954	-4.54047	-4.04727	6.54267
210258_at	RGS13	-5.4675	1.0682	0.5053	-7.4297	2.1326	3.3651	-5.43835	-3.13953	6.50463
207453_s_at	DNAJB5	-6.8283	-0.7632	-6.673	-6.0023	-4.2433	1.0909	-3.31009	-5.4114	6.5023
228056_s_at	NAPSB	-1.0116	-6.3808	-5.3808	-6.6153	-6.3808	1.7302	-4.34942	-4.74758	6.47778
208121_s_at	PTPRO	-2.0035	-3.6403	-3.6693	-3.2598	-1.4112	3.3026	-4.92572	-3.0539	6.3565
223618_at	FMN2	-7.1584	-7.7027	-2.4081	-3.6878	-5.4051	1.4727	-5.71358	-4.8746	6.3473
211339_s_at	ITK	-2.2189	-2.2216	-3.5295	-2.0905	-2.673	3.302	-4.4764	-2.99766	6.29966
224102_at	P2RY12	-7.0023	-6.3104	-7.2877	-3.8868	-5.3219	0.6971	-4.22474	-5.54469	6.24179
213519_s_at	LAMA2	-0.8386	-2.1727	-2.1004	-6.9302	-0.1364	3.4628	-3.76298	-2.75372	6.21652
227441_s_at	EB-1	-4.4933	-3.4739	-7.3335	-2.9839	-5.6295	0.9999	-5.55139	-5.19832	6.19822
220168_at	CASC1	-5.2543	-3.3335	-2.5031	-7.2877	-1.8751	1.7811	-4.98901	-4.38184	6.16294
205659_at	HDAC9	-3.5769	1.127	-3.5129	-0.5589	-3.9613	2.9641	-4.28674	-3.17935	6.14345
239260_at	CORIN	-6.7331	-3.7999	-2.1753	-2.8997	-1.6593	2.7691	-3.39649	-3.37278	6.14188
203131_at	PDGFRA	-0.2912	3.1927	-1.5454	-2.2891	-6.6439	4.5613	3.18336	-1.51725	6.07855
216191_s_at	TRA@ /// TRD@	-6.5328	-4.1688	4.4743	-5.0493	-1.9236	3.6589	-2.77859	-2.362	6.0209
216598_s_at	CCL2	-6.0589	-4.7103	-5.5195	-5.9479	4.2439	2.4653	-4.4764	-3.55176	6.01706
204014_at	DUSP4	-7.1178	0.8377	-0.067	-4.6511	-5.2543	2.4582	-0.55387	-3.52881	5.98701
222915_s_at	BANK1	-6.5873	-6.4051	-4.939	-5.7179	-0.2612	1.7468	-3.65887	-4.23285	5.97965
225308_s_at	TANC	-8.0398	1.2018	0.0387	-7.2002	-4.8954	2.3556	1.98012	-3.62332	5.97892
229778_at	---	-3.5362	-3.3929	-3.3133	-8.5873	-1.2149	1.4684	-5.86677	-4.50369	5.97209
210650_s_at	---	-6.7959	0.6926	-2.7236	-6.673	-1.4028	1.3548	-5.43835	-4.60673	5.96153
220197_at	ATP6V0A4	-6.7959	-4.1329	-2.4407	-4.2056	-5.2765	1.73	-2.38853	-4.22145	5.95145
232707_at	ISX	-3.0493	-5.9839	1.3022	-7.4297	-2.2653	2.7594	-4.4764	-3.1837	5.9431
1555471_a_at	FMN2	-5.9479	-5.1078	-3.9839	-4.195	-2.0819	1.6157	-5.38041	-4.31782	5.93352
204694_at	AFP	-3.2821	-3.8699	-2.9885	-5.7179	-2.4739	2.4819	-2.74905	-3.44229	5.92419
228256_s_at	TIGA1	-3.088	1.1932	-6.357	-5.5328	-5.2765	0.8722	-4.98901	-5.04866	5.92086
232116_at	TFCP2L4	-3.071	-6.0979	-6.5873	-5.9479	-4.0979	1.0926	-4.41267	-4.82335	5.91595
214053_at	ERBB4	-3.7959	-6.2653	-3.161	-6.5873	-0.7437	2.3869	-3.26848	-3.51128	5.89818
202371_at	TCEAL4	-4.6367	-4.5262	-7.9658	-3.1354	-4.2765	0.8189	-5.38041	-5.07896	5.89786
243533_x_at	EB-1	-4.4297	-5.9658	-6.7331	-5.7959	-4.7879	0.5709	-4.8246	-5.31424	5.88514
230463_at	TIMP4	-0.5517	-3.9931	-6.2877	-6.2433	-2.7919	1.9113	-3.98539	-3.972	5.8833
217143_s_at	TRA@ /// TRD@	-4.9127	-6.8283	4.7637	-6.1178	-3.0565	3.6981	-1.55511	-2.17568	5.87378
205267_at	POU2AF1	-4.8039	-3.093	-2.6118	-4.939	1.3986	3.1817	-2.4115	-2.67352	5.85522
231513_at	---	-2.5564	2.2219	-0.309	0.2141	1.159	4.5799	-4.73362	-1.24518	5.82508
213831_at	HLA-DQA1	6.564	-2.9018	-4.7408	-2.1675	-0.1256	4.8487	-4.34942	-0.963863	5.81256
206002_at	GPR64	-4.2765	-7.2877	-2.508	-3.1714	-2.2695	2.6449	-3.58264	-3.16161	5.80651
206765_at	KCNJ2	-5.673	1.2141	-1.1864	-0.6957	0.6065	3.4637	-4.73362	-2.33644	5.80014
236824_at	KIAA1906	-8.1178	-5.7799	-3.5769	-7.7027	-5.6439	-0.3622	-5.71358	-6.15098	5.78878
235885_at	P2RY12	-4.357	-3.4868	-4.0445	-7.5873	-3.6547	0.713	-5.71358	-5.07142	5.78442
213558_at	---	-1.9851	1.2159	-2.6421	-4.3868	-2.851	2.4398	-4.8246	-3.33792	5.77772
242406_at	---	-3.4297	-2.195	-3.8531	-3.2877	-1.8836	2.9591	-1.48034	-2.78689	5.74599
204749_at	NAP1L3	-8.2877	-2.7122	-0.0198	-7.7642	-3.3718	1.5358	-1.60719	-4.21014	5.74594
219368_at	NAP1L2	-7.7642	-1.0831	-4.3868	-6.3335	0.6425	1.052	-5.55139	-4.67868	5.73068
1564150_a_at	LOC256021	-5.5328	-0.4743	-1.1526	-7.9658	-2.8678	1.3738	-4.22474	-4.34875	5.72255
242468_at	---	-3.8079	-5.0023	-3.812	-5.6295	-1.8448	1.7433	-4.79792	-3.97842	5.72172
211597_s_at	HOP	3.9615	0.294	-1.0286	5.6744	-2.2243	6.066	-4.60478	0.355644	5.71036
223806_s_at	NAPSA	-0.904	-0.3914	-2.2379	-3.776	-0.3288	3.7456	-2.50722	-1.95078	5.69638
220468_at	FLJ22595	-4.6012	-7.2433	-0.2994	-5.9839	-5.673	1.4849	-4.41267	-4.19403	5.67893
227439_at	EB-1	-2.7122	-6.5873	-5.6878	-5.7486	-4.9839	1.3348	-2.58343	-4.34319	5.67799
204464_s_at	EDNRA	-5.8448	-5.8448	-5.0209	-7.6439	2.3614	1.4152	-5.14	-4.25764	5.67284
218332_at	BEX1	-3.1253	-2.6242	-2.4917	-4.6439	-1.0404	3.1462	-1.26631	-2.51352	5.65972
203708_at	PDE4B	0.5081	3.5716	-1.5187	-5.1584	-2.0362	4.3197	1.61346	-1.31835	5.63805
207065_at	K6HF	-3.776	-3.4965	-2.3585	-3.3019	-3.6047	2.4331	-2.93595	-3.19541	5.62851
216086_at	SV2C	-6.6439	-3.0541	0.4889	-5.4051	-1.6206	1.9136	-5.38041	-3.71222	5.62582
204417_at	GALC	-0.2173	1.1081	-4.3929	-7.4804	-5.4804	1.1069	-4.98901	-4.512	5.6189
212148_at	PBX1	-1.4532	1.9097	-4.1482	-4.2488	-1.0595	2.4366	-4.98901	-3.17974	5.61634
201958_s_at	PPP1R12B	-5.812	-5.3219	-5.812	-5.7027	-4.035	0.4478	-4.4764	-5.16762	5.61542
210279_at	GPR18	-1.429	-5.6584	-2.6403	1.3697	-2.041	3.7101	-4.73362	-1.89484	5.60494
225798_at	JAZF1	-1.415	-1.771	-8.0398	-4.6367	-1.7122	2.1761	-1.30881	-3.4225	5.5986
243756_at	KIAA0960	-7.2433	-2.4532	-3.7524	-6.0398	-4.9748	0.1763	-5.078	-5.41766	5.59396
207057_at	---	-2.3335	-1.537	-5.812	-0.3633	-5.2433	2.4946	-1.70313	-3.09105	5.58565
206932_at	CH25H	-0.9811	-5.3219	-1.9269	-1.9051	-1.2481	3.3847	-4.8246	-2.17716	5.56186
211302_s_at	PDE4B	-0.0556	2.872	-1.715	-4.035	-2.1443	3.8714	-0.249693	-1.63992	5.51132
213832_at	---	-3.3959	-3.1636	-2.436	-7.0783	-1.5709	2.2629	-1.76095	-3.24841	5.51131
221111_at	IL26	2.5017	-3.917	-6.7027	4.589	-6.3335	3.1892	-5.66052	-2.3212	5.5104
225800_at	JAZF1	-2.6259	-4.8868	-5.0398	-4.5942	-1.5692	2.1849	-2.69171	-3.30416	5.48906
203680_at	PRKAR2B	-0.2719	0.895	-0.8314	-4.1431	-2.5412	3.2484	-3.39649	-2.23682	5.48522
227399_at	FLJ38507	1.6108	-3.5429	-3.5262	1.478	-6.0589	3.0408	-5.71358	-2.44198	5.48278
205116_at	LAMA2	-1.454	-2.553	-2.2351	-3.6188	-1.5137	3.0544	-3.31009	-2.42634	5.48074
228338_at	LOC120376	-2.9192	-4.9931	-4.5262	-3.1482	2.2897	3.1563	-3.26848	-2.31448	5.47078
211466_at	NFIB	-2.7879	-2.816	-5.7179	-0.5287	-1.3891	2.3419	-5.2013	-3.12498	5.46688
229649_at	NRXN3	-2.0233	-7.5873	-6.0023	-5.6584	-2.3718	1.2501	-5.01538	-4.21424	5.46434
236285_at	MGC16635	-4.8039	-3.2324	-5.9479	-2.6135	-1.1552	1.835	-3.55957	-3.61601	5.45101
214023_x_at	MGC8685	-3.0905	3.6727	-0.9856	-7.5873	-4.1533	2.7728	2.49122	-2.6651	5.4379
232720_at	FLJ31810	-3.7293	-2.4917	-4.1128	-1.8448	-1.3408	2.38	-4.16353	-3.03825	5.41825
212151_at	PBX1	-1.4485	1.9658	-4.1688	-5.673	0.0477	2.7357	-2.02751	-2.65402	5.38972
231898_x_at	SOX2OT	-6.4804	-1.5014	-8.1178	-8.8283	-7.1584	-1.8943	-5.55139	-7.22726	5.33296
220617_s_at	ZNF532	-1.4691	-1.9008	-6.1178	-4.8783	-1.8656	2.7448	1.49725	-2.56671	5.31151
229732_at	HSZFP36	-6.4051	-0.3666	-5.673	-1.2695	-5.4051	0.5923	-4.8246	-4.71546	5.30776
227481_at	MAGI1	-3.6841	-0.3573	-2.1884	-0.2591	-5.0783	2.1282	-4.54047	-3.15007	5.27827
208193_at	IL9	3.2475	-6.5064	-1.8836	-3.0613	-4.8365	2.8981	-5.32156	-2.37109	5.26919
218806_s_at	VAV3	-5.7179	-2.8468	-5.3452	-4.8039	-4.7879	0.2779	-4.16353	-4.96369	5.24159
216268_s_at	JAG1	-8.9658	-7.7642	-0.4723	-6.7959	0.357	2.1206	0.351041	-3.10519	5.22579
236161_at	---	-5.7959	-5.8283	-7.4297	-3.4675	-2.5804	0.3229	-5.14	-4.8827	5.2056
208886_at	H1F0	-2.0844	-6.3808	-2.7602	-3.1228	-1.7612	2.4501	-4.04378	-2.75448	5.20458
205498_at	GHR	-3.2737	-4.8201	-3.0905	-8.1178	-0.5916	1.0787	-5.43835	-4.10239	5.18109
242814_at	SERPINB9	-1.8334	-4.2488	0.0152	-6.2216	-0.9285	2.5167	-4.34942	-2.66354	5.18024
209270_at	LAMB3	-0.3255	1.2395	-4.2216	2.3563	-4.3929	3.212	-3.22788	-1.96232	5.17432
206243_at	TIMP4	-0.5216	-6.2653	-6.8614	-2.9931	-5.0685	1.2123	-4.34942	-3.9588	5.1711
204533_at	CXCL10	-4.1028	3.7123	0.1014	-1.6906	4.8546	5.4411	2.20254	0.273029	5.16807
228150_at	RGPR	-0.3685	-4.5328	-5.3688	-7.0783	-1.1851	1.281	-5.38041	-3.87622	5.15722
232217_at	C6orf188	-5.7179	-1.7018	-5.2653	-6.2002	-4.2765	0.2502	-3.00389	-4.89276	5.14296
233304_at	NFIB	-7.7027	-3.816	-7.9658	-2.6804	-4.7255	-0.3187	-4.22474	-5.45983	5.14113
237193_s_at	---	-4.2653	-3.1354	-3.2406	-5.3219	-1.7929	1.1652	-5.2013	-3.9644	5.1296
1568752_s_at	RGS13	-3.0116	-0.815	-1.304	-6.0209	0.493	1.994	-5.8167	-3.13204	5.12604
217617_at	PBX1	-3.6915	0.1025	-5.6295	-6.5873	-4.7959	0.1971	-3.87188	-4.91522	5.11232
238778_at	MPP7	-6.1792	-3.2488	-4.3511	-7.2002	-2.2216	0.3247	-3.98539	-4.7875	5.1122
209781_s_at	KHDRBS3	-2.0104	2.2315	0.9351	-5.6012	-1.314	3.1577	-1.77578	-1.95326	5.11096
221651_x_at	IGKC	4.0865	2.305	-5.357	-3.8699	-0.1396	4.7821	3.64044	-0.327912	5.11001
203641_s_at	COBLL1	-6.7959	1.0433	-2.0209	-5.0685	-3.7293	1.3508	-1.17013	-3.75695	5.10775
228367_at	ALPK2	1.263	-1.9546	-1.223	-5.357	2.5881	3.638	-4.54047	-1.45387	5.09187
238439_at	ANKRD22	-4.0493	-2.9817	-0.3284	-2.6047	-2.8201	2.2062	-4.60478	-2.88146	5.08766
221796_at	NTRK2	-5.8614	0.6535	-5.1688	-1.9613	-1.3681	1.1729	-5.2013	-3.91218	5.08508
202609_at	EPS8	-4.553	-2.0589	-1.1297	-1.5187	-1.4212	2.3742	-4.79792	-2.6841	5.0583
242034_at	FBXL17	-3.3899	-3.8997	-5.5064	-4.7408	-3.1053	0.7824	-4.60478	-4.26944	5.05184
219225_at	PGBD5	-2.4596	-0.2189	-6.3808	-5.3929	-0.4485	1.6633	-2.13811	-3.36398	5.02728
232306_at	CDH26	-3.4391	-5.6439	-7.5328	-3.7486	-4.8699	0.0756	-5.14	-4.94608	5.02168
1561330_at	DSG4	-4.7103	-6.7331	-5.4297	-3.2082	-1.8965	1.0315	-4.6692	-3.98278	5.01428
215014_at	---	-4.436	-5.7027	-3.7103	-8.2002	-6.1584	-0.2884	-3.98539	-5.29806	5.00966
237117_at	---	-2.9214	-2.814	-5.5195	-3.9613	-5.6439	0.4084	-4.92572	-4.59436	5.00276
1565816_at	---	-5.9479	-5.6584	-4.3868	-5.8783	-5.6012	-0.3273	-4.79792	-5.32242	4.99512
205751_at	SH3GL2	-4.7563	-4.436	-2.9954	-7.1178	-4.5395	0.0502	-5.2013	-4.92206	4.97226
221671_x_at	IGKC	4.0827	2.1768	-2.7427	-4.1688	-2.0162	4.7198	3.63852	-0.241296	4.9611
214680_at	NTRK2	-6.138	-1.596	-6.6153	-5.812	-3.0374	-0.1584	-3.98539	-5.11762	4.95922
220331_at	CYP46A1	-6.357	-5.673	-5.6295	-4.4998	-2.6712	0.4852	-3.14961	-4.46142	4.94662
204960_at	PTPRCAP	2.3941	-4.812	-5.3452	-6.2216	-3.6259	1.9043	-2.27886	-3.01549	4.91979
209540_at	IGF1	1.4999	-5.2002	-5.3929	-1.6412	-3.357	2.0697	-5.26184	-2.83061	4.90031
227966_s_at	LOC90557 /// DKFZp434E2321	-1.7198	-5.1078	-3.4739	-7.0398	-0.9335	1.9683	-1.38633	-2.91067	4.87897
209541_at	IGF1	2.0322	-7.3808	-5.812	-1.3823	-2.1884	2.3844	-4.98901	-2.4679	4.8523
231690_at	---	0.3224	0.0976	-6.4548	-5.1482	-1.3474	2.0516	-1.36375	-2.79835	4.84995
203910_at	PARG1	-5.6295	0.3669	0.3033	-3.5632	-0.5982	1.9829	-4.79792	-2.8571	4.84
228038_at	SOX2	-6.2877	-4.772	-6.0209	-1.3069	-3.1482	1.0118	-2.36592	-3.82592	4.83772
224221_s_at	VAV3	-8.1178	-7.3335	-3.8406	-5.3808	-4.5735	-0.522	-4.8246	-5.34746	4.82546
208343_s_at	NR5A2	-0.0804	-3.4517	-7.1178	-2.3599	-4.4804	0.9651	-5.26184	-3.86007	4.82517
1561346_at	---	-0.5076	0.9851	-0.596	-0.3144	-0.1143	4.5014	-0.0161124	-0.309682	4.81108
230791_at	NFIB	-2.2891	-0.3248	-2.2835	0.7869	0.0546	3.4404	-3.11187	-1.36859	4.80899
1559459_at	---	-5.2002	-5.4804	-5.5328	-6.9658	-2.6421	-0.1727	-4.54047	-4.97627	4.80357
242952_at	HDAC9	-2.8201	-1.5437	-8.4804	-6.4548	-5.0589	-0.8922	-5.60645	-5.68413	4.79193
229281_at	---	-7.5328	1.8438	-3.3899	-8.1178	-2.6804	-0.5383	-4.92572	-5.32932	4.79102
227282_at	PCDH19	-7.5873	-3.3959	-5.0023	-3.3481	-6.0023	-0.4556	-4.10318	-5.20864	4.75304
209480_at	---	4.3096	-5.7179	-6.9658	-5.0685	-0.3485	2.0374	-5.38041	-2.69072	4.72812
231856_at	KIAA1244	-6.4297	-3.174	-7.1178	-5.6012	-6.138	-1.3372	-5.01538	-6.06042	4.72322
204463_s_at	EDNRA	-8.4804	-8.0398	-4.2433	-7.8283	0.8424	-0.3544	-5.66052	-5.07402	4.71962
243933_at	NFIB	-1.735	-0.7889	-2.7389	0.3638	-0.6335	2.9904	-3.81684	-1.71209	4.70249
219759_at	LRAP	-1.3763	1.5798	-4.4868	-2.8386	2.0346	3.312	-0.249693	-1.38336	4.69536
236129_at	GALNT5	-3.7103	1.066	-5.2109	-2.4723	-4.5462	0.5018	-4.98901	-4.18574	4.68754
225021_at	ZNF532	-1.6666	-6.673	-7.8954	-4.8365	-0.9154	1.6253	0.0122145	-3.06034	4.68564
218729_at	LXN	-6.7027	-6.2002	-6.5873	-5.673	-3.3364	-0.7264	-4.73362	-5.4066	4.6802
204784_s_at	MLF1	-3.1028	0.6878	-4.8783	-3.0256	-2.0433	1.6373	-2.15739	-3.04148	4.67878
209392_at	ENPP2	0.0613	1.5995	-1.1285	2.6351	-1.716	4.6549	0.042111	-0.0211978	4.6761
214920_at	LOC221981	-6.0979	-1.4612	-4.2379	-5.9302	-2.3974	-0.1097	-5.26184	-4.78505	4.67535
204015_s_at	DUSP4	-6.0979	1.0429	1.1995	-4.5395	-4.2216	1.9354	-0.0360543	-2.73911	4.67451
236293_at	RHOH	-3.1028	1.1951	0.0685	-7.1584	-5.0209	0.5184	-5.55139	-4.153	4.6714
229555_at	GALNT5	-4.5328	1.6309	-5.0685	-2.8932	-1.9412	1.1333	-3.18827	-3.52479	4.65809
215241_at	TMEM16C	1.9296	0.0155	0.3498	-3.6953	-1.3816	2.9742	-5.60645	-1.68079	4.65499
209099_x_at	JAG1	-6.8614	-2.8997	-0.0128	-4.6439	0.5305	2.5594	0.548452	-2.08783	4.64723
202820_at	AHR	-2.0954	-0.4154	1.3314	-0.3614	1.4102	4.8384	0.7688	0.21072	4.62768
1556763_at	---	-4.8448	-0.5683	-3.4485	-2.4235	-4.2109	0.5235	-5.55139	-4.09582	4.61932
210839_s_at	ENPP2	-0.3273	0.7784	-1.2318	1.4237	-0.6873	4.1962	-1.26631	-0.417802	4.614
210675_s_at	PTPRR	2.1771	-0.4043	1.7806	-5.3335	1.8659	3.7368	-4.8246	-0.8669	4.6037
215967_s_at	LY9	-6.357	-3.4517	-1.9434	-5.7331	-4.2765	0.0158	-4.60478	-4.58296	4.59876
206953_s_at	LPHN2	-5.5328	0.9842	-0.7544	-5.6153	-6.5064	-0.1936	-5.49535	-4.78085	4.58725
211298_s_at	ALB	-6.4804	-4.1688	-6.4051	-3.6367	-2.8489	-0.3677	-5.38041	-4.9503	4.5826
229963_at	NGFRAP1L1	-2.9083	-2.0649	1.9052	-2.1392	-3.1559	2.3357	-4.92572	-2.24478	4.58048
227444_at	---	-6.9302	-7.8283	-8.9658	-3.299	-1.4493	-0.0017	-2.21685	-4.57223	4.57053
206045_s_at	NOL4	-6.3104	-7.7642	-7.4297	-5.5462	-4.3452	-1.191	-5.14	-5.7543	4.5633
206007_at	PRG4	-5.357	1.5832	-4.7331	-3.4998	-3.8614	-0.046	-5.55139	-4.60054	4.55454
206070_s_at	EPHA3	-7.1584	-0.1802	-8.0398	-4.4051	-2.8221	-1.0422	-5.55139	-5.59536	4.55316
209717_at	EVI5	-6.9302	-0.0026	-1.3982	-5.5873	-1.1184	1.3542	-0.92733	-3.19229	4.54649
203716_s_at	DPP4	-1.9512	-1.1053	-5.9479	3.9572	1.7003	3.3253	-3.81684	-1.21169	4.53699
239989_at	C9orf39	-7.8954	-1.1798	-2.4501	-7.7027	-2.1494	-0.1749	-3.35275	-4.71007	4.53517
209542_x_at	IGF1	2.0802	-3.6188	-4.6511	0.3754	-2.8741	3.0628	-2.25789	-1.4655	4.5283
208337_s_at	NR5A2	-0.287	-2.9127	-7.3808	-3.7919	-1.6466	1.1225	-3.81684	-3.38463	4.50713
204951_at	RHOH	-3.1405	1.4432	0.9578	-6.2653	-4.0637	1.4867	-2.55758	-3.01386	4.50056
231124_x_at	LY9	-3.0116	-3.0589	-5.299	-4.772	-2.0457	0.9063	-2.83952	-3.59356	4.49986
1552563_a_at	C8orf6	-5.0685	-3.2136	-5.7642	-6.2877	-6.0209	-1.1184	-4.92572	-5.6134	4.495
213960_at	---	-7.0783	-5.2543	-2.6153	-6.5328	-1.1688	0.0115	-5.01538	-4.48212	4.49362
204070_at	RARRES3	2.5042	-0.4104	-1.0244	1.9767	-0.0318	5.0346	-0.670249	0.55089	4.48371
229490_s_at	---	-6.9302	0.5631	-6.0398	-1.3401	-1.327	0.5376	-4.04378	-3.93618	4.47378
213113_s_at	SLC43A3	-2.3884	3.7827	-5.7799	-2.596	2.1347	3.1272	1.91063	-1.34379	4.47099
226459_at	PIK3AP1	2.6313	1.5918	-4.9568	1.3171	-0.0926	3.5152	-3.65887	-0.951973	4.46717
220987_s_at	C11orf17 /// SNARK	-5.1897	0.4981	-2.6804	-2.0339	0.1542	1.8655	-3.22788	-2.59554	4.46104
222326_at	PDE4B	-0.9274	1.0783	-3.3019	-2.2793	-2.4035	2.381	-1.48034	-2.07849	4.45949
206408_at	LRRTM2	0.905	-2.7179	-7.6439	-4.1431	-0.8757	1.7823	-1.62051	-2.67564	4.45794
227309_at	DKFZp451J1719	0.598	-0.0825	0.8981	-6.7959	-0.2695	2.3038	-5.2013	-2.15412	4.45792
227556_at	NME7	-5.9479	2.9222	2.9261	-2.399	-1.3342	2.8789	-1.07538	-1.56608	4.44498
223484_at	NMES1	-2.5942	-2.917	-2.4612	1.4318	-0.8084	2.7601	-3.98539	-1.68348	4.44358
1567386_at	---	-8.2002	-5.812	-8.9658	-8.2877	-5.0685	-2.7642	-5.49535	-7.20351	4.43931
241909_at	TNKS2	-7.5328	-3.7217	-8.5873	-6.9658	-6.4297	-2.6367	-5.8167	-7.06646	4.42976
1554982_a_at	C9orf11	-3.0069	-3.1304	-6.8283	-6.7027	-4.904	-0.9285	-5.32156	-5.35269	4.42419
235068_at	---	0.0393	-0.6799	-6.8283	-2.0244	-0.3685	2.3801	-0.982158	-2.03281	4.41291
227827_at	ARGBP2	-7.9658	-6.4297	-8.9658	-7.4804	-6.7959	-2.9368	-5.49535	-7.34065	4.40385
226034_at	---	-6.2877	0.6399	-0.0887	-4.0685	-3.4836	1.4784	-0.670249	-2.91975	4.39815
206715_at	TFEC	-5.8614	3.1621	1.9198	-6.8283	-0.7408	1.0154	-5.38041	-3.37822	4.39362
209301_at	CA2	-6.357	-0.9456	-0.7084	-6.3104	-5.7642	-0.4759	-5.2013	-4.86826	4.39236
1562464_at	---	-1.0198	-3.7524	-7.8954	-5.7027	-2.4933	-0.1571	-5.60645	-4.54353	4.38643
221795_at	NTRK2	-2.57	0.1309	-5.3452	-2.6295	-0.5538	1.1607	-5.01538	-3.22278	4.38348
202669_s_at	EFNB2	-5.3219	-0.6179	-6.4051	-2.3147	0.1019	1.0459	-2.7201	-3.33198	4.37788
212097_at	CAV1	2.3814	4.2334	4.4632	-2.0649	-0.2688	4.9248	-1.77578	0.547024	4.37778
224795_x_at	IGKC	4.1733	2.2536	-1.229	-3.1456	-0.6943	4.9689	3.87979	0.596839	4.37206
234994_at	KIAA1913	0.3957	-3.2515	-0.7666	-2.3004	-6.0979	1.5	-5.55139	-2.86412	4.36412
222288_at	---	-4.7799	2.1422	-0.9851	-8.0398	-0.5589	1.132	-1.76095	-3.22493	4.35693
204823_at	NAV3	-6.5328	0.3208	-5.6878	-5.5195	-2.6331	-0.4872	-3.81684	-4.83801	4.35081
220356_at	CORIN	-3.354	-4.3929	-4.6804	-2.7408	-2.3481	0.6906	-5.14	-3.65266	4.34326
205928_at	ZNF443	-3.8699	-2.2203	-6.2877	-2.9127	-4.436	-0.1861	-5.14	-4.52926	4.34316
216963_s_at	GAP43	-4.7879	-2.0795	-3.8283	-2.7122	-0.245	1.5487	-2.38853	-2.79239	4.34109
1569783_at	CYP51A1	-8.2002	-3.9568	-8.7027	-7.8283	-5.0303	-2.6118	-4.98901	-6.9501	4.3383
209739_s_at	PNPLA4	-6.6153	-5.9479	0.9868	-5.7799	-1.4635	1.5943	-0.800632	-2.73451	4.32881
1554273_a_at	LRAP	-1.8355	0.2724	-3.9568	-2.9192	0.9381	1.8331	-4.6692	-2.48852	4.32162
237192_at	---	-6.1584	-5.4173	-2.0856	-5.7486	-3.8783	-0.2807	-5.14	-4.60218	4.32148
1552880_at	RGPR	-0.9165	-5.7179	-6.7642	-3.5735	-4.0256	0.1607	-5.49535	-4.15503	4.31573
1558930_at	---	1.1675	-2.3748	-4.0445	-2.9862	-0.0469	2.5001	-3.14961	-1.81194	4.31204
1553192_at	ZNF441	-7.1178	-4.4998	-7.4804	-7.6439	-5.4933	-2.3718	-5.66052	-6.67918	4.30738
226282_at	---	-5.7179	-4.2488	-2.8997	-1.038	-3.0493	0.9572	-4.04378	-3.34974	4.30694
232114_at	MED12L	-7.0783	-3.4901	-6.0979	-1.6574	-5.6878	-0.436	-3.14961	-4.7342	4.2982
218807_at	VAV3	-4.4051	-6.9658	-3.8531	-2.0174	-0.7899	1.4202	-3.26848	-2.8668	4.287
227529_s_at	AKAP12	-2.3481	-7.0398	-0.0014	-6.4548	-1.9748	1.0398	-5.32156	-3.22013	4.25993
236773_at	---	-6.7331	-2.8635	-3.3718	-6.0023	-3.4804	-0.6767	-5.078	-4.93312	4.25642
213032_at	NFIB	-5.4297	-1.6529	-3.8531	-0.0646	-0.7452	1.8041	-2.15739	-2.45	4.2541
238605_at	NOL4	-5.6878	-3.093	-3.6511	-2.8932	-4.6953	-0.2719	-5.66052	-4.51758	4.24568
203065_s_at	CAV1	0.8213	2.5695	3.337	-2.6602	-0.6016	4.0771	-1.70313	-0.161325	4.23843
228063_s_at	NAP1L5	-0.7859	0.992	-0.9709	0.7726	-1.0309	2.9332	-4.4764	-1.2983	4.2315
208937_s_at	ID1	-1.8794	-2.6657	-3.6082	-3.2056	-3.9258	1.9169	1.06245	-2.31131	4.22821
1553835_a_at	FLJ35880	4.2792	-7.2433	-3.0905	2.3428	-4.8283	2.9791	-4.92572	-1.2445	4.2236
234819_at	---	-2.3423	-3.6259	-1.8911	-4.8614	-3.8614	0.5982	-5.14	-3.61924	4.21744
235378_at	---	-2.5312	-2.9703	-2.3408	-1.771	-2.889	1.6689	-3.18827	-2.54405	4.21295
241584_at	GHR	-4.5804	-5.6878	-4.7799	-5.7799	-0.6634	0.2059	-4.22474	-4.00567	4.21157
205541_s_at	GSPT2	-4.0541	0.2786	-2.9977	-5.2324	-3.3599	1.1542	0.368001	-3.05522	4.20942
1558972_s_at	C6orf190	1.7599	1.5772	4.363	-8.4804	-3.7486	3.2748	1.44706	-0.931809	4.20661
220120_s_at	EPB41L4A	-5.9839	-2.1178	-3.0116	-7.7027	-5.5195	-1.2772	-5.2013	-5.4838	4.2066
209723_at	SERPINB9	-0.8949	-1.3937	2.7012	-1.6721	-0.567	3.7054	-2.02751	-0.492062	4.19746
209210_s_at	PLEKHC1	-2.4066	-3.6878	0.6603	-7.2002	-2.939	0.7286	-5.43835	-3.46477	4.19337
240112_at	---	-5.0979	-2.2863	-7.0023	-7.3335	-1.5641	-1.0428	-5.14	-5.22756	4.18476
228507_at	PDE3A	-4.1128	-5.9302	-6.2216	-5.5598	-4.9748	-0.8232	-4.16353	-5.00651	4.18331
215311_at	---	-3.8039	-6.6153	-5.7179	-2.4143	-1.9726	0.4353	-4.8246	-3.74666	4.18196
225133_at	KLF3	-7.1178	-1.4517	0.4287	-5.8448	0.7281	1.1399	-3.39649	-3.04046	4.18036
207256_at	MBL2	-7.5328	-3.5129	-8.3808	-7.5328	-5.0685	-2.5769	-5.26184	-6.75535	4.17845
225645_at	EHF	-6.357	-5.8448	1.4509	-6.5873	-3.227	0.2714	-4.79792	-3.90366	4.17506
206373_at	ZIC1	-6.357	-4.7879	-5.1897	-4.939	-4.812	-0.9176	-4.16353	-5.09225	4.17465
241946_at	ZDHHC21	0.7481	-0.532	-4.2324	-1.4683	0.0555	2.7216	-2.34366	-1.44815	4.16975
236782_at	SAMD3	-0.6184	-3.6475	-5.4297	-6.6153	-2.4391	0.1262	-4.98901	-4.0183	4.1445
231183_s_at	---	-5.8783	-3.8283	-7.5328	-7.7027	-2.9817	-1.1004	-2.10029	-5.23916	4.13876
201242_s_at	ATP1B1	-3.3452	2.7314	2.8133	-2.5312	-0.6148	3.492	0.449938	-0.645592	4.13759
216839_at	LAMA2	-6.357	-3.1253	-7.4297	-6.6153	-5.5064	-2.2257	-5.86677	-6.35503	4.12933
1562998_at	---	-8.5873	-3.4998	-8.2877	-8.2877	-4.6012	-2.9546	-5.60645	-7.07407	4.11947
1557921_s_at	---	-0.3767	-8.5873	-4.3104	-3.1053	-3.7602	0.7326	-5.38041	-3.3866	4.1192
237127_at	---	-7.0398	-5.8283	-5.088	-7.4297	-3.2406	-1.3756	-4.6692	-5.49346	4.11786
220316_at	NPAS3	-5.3452	1.244	-6.0023	-2.2189	-3.2821	0.0976	-3.18827	-4.00735	4.10495
230369_at	GPR161	-1.4485	-0.0069	-2.7919	0.3003	0.7689	2.7551	-3.55957	-1.34615	4.10125
242532_at	---	-5.1897	-1.093	-5.8614	-4.1844	-3.6403	-0.4767	-3.98539	-4.57224	4.09554
230003_at	---	-7.5328	-1.1838	-6.5064	-2.7293	-3.7879	-0.3715	-1.76095	-4.46347	4.09197
1556794_at	---	-3.1714	-6.3808	-2.9412	-5.6153	-2.5378	0.5091	-3.58264	-3.56967	4.07877
205885_s_at	ITGA4	-8.2002	-2.4127	2.0836	1.6869	2.0174	2.4532	-5.71358	-1.62518	4.07838
236421_at	FLJ45235	-4.1028	-2.9635	-3.7217	-3.2109	-2.6693	0.3736	-4.79792	-3.70052	4.07412
1552658_a_at	NAV3	-4.3393	-0.5199	-7.0783	-6.5328	-2.2835	-1.0162	-5.2013	-5.08704	4.07084
202668_at	EFNB2	-4.8531	1.23	-4.772	-1.7929	0.6799	1.8964	-0.118699	-2.17136	4.06776
201669_s_at	MARCKS	-3.8365	3.5664	4.6261	-8.7027	3.9987	3.9454	3.3232	-0.11824	4.06364
240347_at	LOC256021	-6.138	-5.1278	-5.8783	-6.0209	-5.3219	-0.8863	-1.38633	-4.94909	4.06279
243139_at	---	-3.4707	-2.8954	-2.7959	-6.6153	-4.2709	-0.2533	-4.41267	-4.31309	4.05979
227061_at	---	-1.8741	-4.3277	-6.4804	-6.357	-4.6153	-0.4711	-3.31009	-4.52738	4.05628
209289_at	NFIB	-0.9618	0.2833	-4.1584	1.5772	1.6748	3.5308	-0.719563	-0.517553	4.04835
200795_at	SPARCL1	-1.0209	0.3226	-7.4297	-1.812	-4.227	0.2738	-4.34942	-3.7678	4.0416
205884_at	ITGA4	-8.1178	-1.7879	1.7267	0.9331	1.1118	2.0084	-5.76564	-2.02237	4.03077
1552796_a_at	SIM1	-1.4422	-2.6118	-2.3585	-2.3644	-3.8406	1.1885	-4.16353	-2.83385	4.02235
230404_at	---	-1.9771	-4.2433	-8.0398	-7.4804	-1.7612	-0.2702	-2.19676	-4.29105	4.02085
1566585_at	---	-3.4391	-3.8699	-6.2653	-6.1792	-3.917	-0.9143	-4.8246	-4.92504	4.01074
226051_at	SELM	0.2874	2.2255	-0.6638	-6.9658	-4.195	0.9605	-3.71032	-3.0495	4.01
210517_s_at	AKAP12	2.0124	-5.7642	3.2487	-6.0589	1.7211	3.9912	-0.999456	-0.0152311	4.00643
206167_s_at	ARHGAP6	-3.6767	0.2534	-6.5328	-3.3452	-1.6475	-0.0994	-5.32156	-4.10475	4.00535
227461_at	STN2	-6.2877	-6.9658	-3.1456	-6.8283	-2.6188	-0.6038	-4.16353	-4.60879	4.00499
226992_at	NOSTRIN	-2.2149	-3.7799	-7.1178	-2.6878	-1.3793	0.5915	-3.65887	-3.41173	4.00323
220030_at	STYK1	-0.7909	-5.2216	-7.8283	-6.1178	-2.7583	-0.6091	-5.55139	-4.60934	4.00024
210174_at	NR5A2	-0.8852	-2.7622	-3.7642	-2.1818	-5.357	0.6285	-4.6692	-3.37148	3.99998
229598_at	COBLL1	-8.3808	-2.8344	-7.4297	-5.6153	-7.7027	-2.6118	-3.92808	-6.61132	3.99952
213293_s_at	TRIM22	-4.1178	2.0724	-2.9258	-0.5245	-1.9613	1.6797	-2.06344	-2.31857	3.99827
220327_at	FLJ38507	-1.9613	-3.1456	-3.7217	-1.3585	-2.9324	0.7934	-5.96394	-3.18757	3.98097
1558846_at	PNLIPRP3	-3.9346	-4.3277	-5.7799	-3.3481	-2.309	0.0474	-4.22474	-3.91927	3.96667
1562235_s_at	PBX1	-6.5598	-1.2372	-3.5195	-5.7959	-1.9159	-0.7226	-5.60645	-4.67951	3.95691
1556062_at	LOC283012	-3.8573	-0.963	-1.9258	-6.673	-7.0783	-0.8227	-4.34942	-4.77676	3.95406
1555103_s_at	FGF7	-5.0023	-6.2216	-4.4051	-7.3335	-6.8283	-1.9094	-5.66052	-5.84594	3.93654
235638_at	RASSF6	-3.9703	-6.2433	-5.7799	-6.3808	-5.5328	-1.4957	-5.49535	-5.43183	3.93613
1556096_s_at	UNC13C	-3.4328	2.5516	-3.3219	-8.5873	-2.6331	-0.7126	-5.26184	-4.64739	3.93479
240743_at	---	-6.5598	-3.9839	-5.9127	-6.5328	-0.9506	-0.8567	-3.98539	-4.78826	3.93156
232226_at	NGL-1	-6.7959	0.8555	-1.7188	-2.4612	-1.1367	0.4836	-5.078	-3.43812	3.92172
236037_at	LOC202451	-7.2002	-3.9748	-7.3808	-6.8614	-5.5328	-2.5735	-5.43835	-6.48271	3.90921
226682_at	LOC283666	0.63	3.3582	-0.4028	-7.8283	-1.9412	1.4501	-2.7201	-2.45248	3.90258
1569039_s_at	MGC48625	-7.6439	-5.7179	-6.1584	-7.0398	-7.4297	-2.814	-5.26184	-6.70673	3.89273
220446_s_at	CHST4	-3.1688	-0.6385	0.1446	-4.8531	-0.4371	1.8266	-1.99245	-2.06137	3.88797
228035_at	STK33	-6.4548	-0.3952	-6.2216	-5.0209	-1.7476	-0.6193	-3.07502	-4.50398	3.88468
210692_s_at	SLC43A3	-2.223	3.2694	-2.7622	-2.7583	1.6459	2.7523	0.446748	-1.13017	3.88247
227226_at	C6orf117	-1.7939	-3.0661	-3.57	-6.3808	-2.035	1.1193	-0.0315989	-2.76226	3.88156
219506_at	FLJ23221	-2.1078	2.5483	-2.1753	-2.8783	-1.3119	2.1323	-0.267918	-1.74824	3.88054
1562997_a_at	---	-8.0398	-5.5735	-1.0286	-8.9658	-1.9523	-1.244	-5.60645	-5.11859	3.87459
1554818_s_at	C20orf12	-6.5064	-6.4548	-6.6439	-4.6082	-1.9726	-0.7745	-3.51171	-4.64856	3.87406
236335_at	---	-7.7027	-7.6439	-6.4297	-6.7027	-2.436	-1.8741	-5.43835	-5.74189	3.86779
209546_s_at	APOL1	1.9599	0.1835	0.1852	-0.2253	-0.0682	4.6122	1.91468	0.753255	3.85894
236987_at	ALPK2	-0.6584	-1.6943	-1.9192	-4.8699	-0.1469	1.8907	-2.23722	-1.96632	3.85702
1559035_a_at	AHR	-7.4297	-6.8614	-5.9302	-4.2163	-1.7959	-1.0589	-5.2013	-4.91468	3.85578
230381_at	LOC440712	-5.5064	-4.0023	-4.1431	-4.1078	-1.773	0.4304	-1.56795	-3.41965	3.85005
1554640_at	PALM2	-1.976	-2.6493	-0.6367	-7.2877	-3.4204	0.2208	-4.8246	-3.62908	3.84988
227835_at	---	-1.5752	-1.5615	-5.7959	-6.0979	-4.1897	-0.2046	-2.60975	-4.05369	3.84909
236468_at	KIAA1906	-3.4707	-3.4836	-2.851	-3.0374	-0.8943	1.2128	-2.83952	-2.61858	3.83138
206324_s_at	DAPK2	-4.6804	-5.4297	-5.7027	-4.088	-2.61	-0.3607	-3.87188	-4.1906	3.8299
1554981_at	C9orf11	-7.3335	-6.1792	-2.6638	-3.1533	-4.8699	-0.8762	-5.49535	-4.70317	3.82697
211766_s_at	PNLIPRP2	-5.7642	-2.7447	-7.6439	-7.4297	-4.5804	-2.3467	-5.43835	-6.17131	3.82461
235683_at	SESN3	-0.0982	1.1393	-0.1297	-5.9839	-4.1128	2.1776	2.09358	-1.6462	3.8238
234776_at	DMBX1	-4.6367	-4.7879	-7.6439	-7.4297	-5.9302	-2.4051	-5.49535	-6.22717	3.82207
205934_at	PLCL1	-3.5262	-1.3335	-6.5328	-3.1228	1.7672	0.8354	-3.51171	-2.98526	3.82066
238106_at	---	-6.2433	0.0426	-2.9931	-5.6878	-4.4998	-0.2284	-0.808232	-4.04645	3.81805
221754_s_at	CORO1B	-0.6892	-5.9658	-5.9302	-5.673	-4.4051	0.048	-2.13811	-3.76712	3.81512
1553834_at	FLJ35880	3.6975	-5.5873	-4.4173	1.5164	-3.7331	2.1991	-5.14	-1.6153	3.8144
206306_at	RYR3	-5.7959	-2.191	-3.093	-3.2189	-1.7486	-0.0339	-5.38041	-3.84736	3.81346
208510_s_at	PPARG	2.5669	-3.7027	-3.1482	-0.5951	-4.772	1.8558	-3.81684	-1.95305	3.80885
203642_s_at	COBLL1	-3.737	1.6863	-0.9258	-3.0209	-1.4383	2.1262	0.72734	-1.67893	3.80513
219687_at	HHAT	-1.9908	-1.138	-1.6331	-5.3335	-3.0685	0.9632	-2.17694	-2.84057	3.80377
211300_s_at	TP53	-6.0589	0.9098	-0.6561	0.9437	-6.4548	0.8658	-2.45857	-2.93693	3.80273
228796_at	CPNE4	-2.3748	1.352	0.3089	-7.2433	-5.3688	0.0927	-3.87188	-3.70998	3.80268
218435_at	DNAJD1	4.688	1.8116	-5.7642	1.3262	-1.6859	4.3796	4.32758	0.578337	3.80126
220861_at	USP22	-6.0783	-5.8448	-5.8448	-5.6295	-4.5395	-1.4525	-4.16353	-5.25113	3.79863
1555798_at	DKFZp761D1918	-8.1178	-2.3004	-6.7642	-8.2877	-5.5735	-3.0613	-5.55139	-6.85892	3.79762
203717_at	DPP4	-0.6475	0.0348	-4.399	3.9725	2.0488	3.328	-3.31009	-0.467059	3.79506
205484_at	SIT	2.1088	0.6801	-5.5598	-3.8699	-2.7122	1.1616	-3.11187	-2.62899	3.79059
235301_at	FLJ31340	-0.038	0.3196	-1.0637	-2.6529	-2.6331	1.7494	-3.81684	-2.04091	3.79031
228062_at	NAP1L5	-0.6273	0.2324	-2.3884	-0.0939	-1.0783	1.8635	-5.43835	-1.92525	3.78875
227711_at	FLJ32942	2.4711	3.5976	4.0267	-7.0783	2.1326	3.2276	-4.34942	-0.559463	3.78706
1556764_s_at	---	-3.1584	-0.1652	-0.4143	-3.7486	-3.9703	0.6947	-4.16353	-3.09103	3.78573
225897_at	MARCKS	-3.8868	1.5588	3.1163	-7.5873	2.2454	2.7884	1.12764	-0.996951	3.78535
208461_at	HIC1	-7.1584	-7.3808	-6.8283	-4.4173	-5.7642	-1.85	-3.98539	-5.63072	3.78072
210869_s_at	MCAM	0.8448	-1.1424	-6.7331	-4.7959	-2.1304	0.6425	-2.87097	-3.13711	3.77961
205795_at	NRXN3	-2.3718	-4.9748	-5.3808	-6.8954	-4.5262	-0.9506	-4.4764	-4.73012	3.77952
209447_at	SYNE1	0.5627	-4.357	-5.7799	-4.6367	-1.6412	1.0146	-2.32173	-2.76337	3.77797
239294_at	---	-2.5429	-6.6153	3.4687	-2.0589	-2.6439	2.0666	-4.73362	-1.70212	3.76872
209098_s_at	JAG1	-8.2877	-4.8283	-3.8868	-6.2877	-2.7602	-1.085	-3.03904	-4.85229	3.76729
228297_at	---	-7.6439	-6.0209	-8.2002	-7.8283	-4.904	-3.1533	-6.01108	-6.9175	3.7642
211032_at	COBLL1	-4.6082	-6.3808	-7.4297	-5.7486	-6.4051	-2.1291	-5.26184	-5.89069	3.76159
1560325_at	---	-7.7027	-7.0398	-5.7642	-7.0023	-6.3335	-2.7103	-5.55139	-6.47082	3.76052
217669_s_at	AKAP6	-1.6832	-3.2515	-6.8614	-6.4297	-4.5735	-0.9132	-3.81684	-4.67293	3.75973
225171_at	ARHGAP18	1.1639	0.5936	1.0569	-3.3778	-4.3808	2.9929	1.71174	-0.765212	3.75811
241456_at	---	-0.8084	0.9859	-3.3808	-1.1546	-0.3266	1.9503	-3.35275	-1.80463	3.75493
1570594_at	---	-2.8656	-4.3808	-7.7027	-8.3808	-5.5195	-2.2529	-5.55139	-6.004	3.7511
209209_s_at	PLEKHC1	-6.4548	-2.1766	-0.9546	-5.299	-4.7331	-0.815	-5.38041	-4.56438	3.74938
210807_s_at	SLC16A7	-6.8283	-4.2765	-3.7681	-1.1361	-1.0075	0.6732	-2.63656	-3.07531	3.74851
234815_at	---	-8.5873	-2.4868	-7.5873	-7.0783	-3.8039	-2.6804	-5.078	-6.42696	3.74656
205422_s_at	ITGBL1	-4.4173	-1.5606	-8.0398	-7.3808	-4.6511	-2.2392	-5.43835	-5.98547	3.74627
1558186_s_at	---	-6.5328	-4.7331	-7.8954	-7.4297	-6.0209	-2.7899	-4.79792	-6.53534	3.74544
219989_s_at	EB-1	-4.9127	-4.7642	-7.9658	-5.6153	-0.9954	-1.0499	-4.4764	-4.79312	3.74322
206698_at	XK	-6.4297	-3.3718	-1.9908	-4.0831	0.6983	1.2343	-0.726747	-2.50641	3.74071
1554908_at	HYDIN	-6.6439	-7.2877	-7.9658	-4.3748	-5.357	-2.114	-4.92572	-5.85344	3.73944
212806_at	KIAA0367	-1.2236	-2.589	-2.9412	-4.0783	-2.8699	0.4634	-5.26184	-3.27497	3.73837
1554133_at	RUFY2	-5.7642	-2.5262	-6.6153	-8.3808	-6.1178	-2.812	-5.86677	-6.54897	3.73697
209290_s_at	NFIB	-1.7799	0.2213	-2.1278	1.3411	0.9903	3.3267	-0.470097	-0.409279	3.73598
218706_s_at	NS3TP2	0.6601	1.1967	-2.3718	-6.7027	-5.4804	0.2186	-3.65887	-3.51073	3.72933
1562590_at	FLJ25756	-5.6439	-3.662	-2.737	-2.8324	-3.7799	-0.1075	-4.16353	-3.83135	3.72385
238827_at	SH3RF2	-5.4297	-6.0979	-5.0589	-2.1507	-5.357	-0.3707	-2.43484	-4.08623	3.71553
224819_at	TCEAL8	-7.8954	2.2231	1.6358	-3.6547	-0.0339	1.7011	-0.0906211	-2.00776	3.70886
229435_at	GLIS3	-1.7859	-3.0685	-0.8567	-4.4933	-5.3219	0.1888	-5.14	-3.51956	3.70836
205066_s_at	ENPP1	-2.9862	-2.3525	0.362	-6.0979	-2.5312	0.8568	-3.00389	-2.85144	3.70824
206369_s_at	PIK3CG	-3.6153	-3.816	1.5381	-5.6012	-4.8201	0.242	-4.8246	-3.46462	3.70662
1563357_at	---	-2.9105	-2.2069	0.954	-1.5804	-1.5195	1.5596	-5.66052	-2.14338	3.70298
210426_x_at	RORA	-0.9902	0.501	-2.596	-6.7027	-1.4779	0.3485	-4.98901	-3.35116	3.69966
211269_s_at	IL2RA	4.681	-0.6224	-2.1976	4.2977	-4.3162	3.359	-4.16353	-0.339725	3.69873
227220_at	HOZFP	-0.553	1.528	0.301	0.2024	0.0348	3.5221	-0.823555	-0.167671	3.68977
240176_at	---	-5.7027	-6.0023	-5.9127	-5.7331	-2.264	-0.7403	-2.53218	-4.42894	3.68864
1568574_x_at	SPP1	-3.9839	-8.8283	-5.4173	-3.8201	-5.2765	-1.0268	-5.078	-4.71516	3.68836
209885_at	RHOD	-5.9479	-6.0023	-4.6012	-5.5598	-3.1662	-0.6407	-2.34366	-4.32375	3.68305
232242_at	---	-4.1078	-0.0233	-3.4051	-5.4675	1.2432	0.6321	-3.51171	-3.04978	3.68188
229538_s_at	IQGAP3	-7.4297	-0.6371	-4.3047	-2.6242	-1.8059	-0.3963	-4.22474	-4.07785	3.68155
238451_at	MPP7	-3.8997	-2.2557	-4.2433	-7.8283	-3.093	-1.2029	-5.32156	-4.87717	3.67427
236266_at	---	-2.0362	1.3312	-2.5031	-7.0023	-3.7919	-0.2399	-4.22474	-3.91165	3.67175
211478_s_at	DPP4	-1.6897	-1.0716	-3.6047	3.1785	1.3668	2.5959	-4.60478	-1.07078	3.66668
1563488_at	KIAA1786	-6.8954	-3.776	-2.816	-2.3423	-0.9029	0.2911	-3.87188	-3.3657	3.6568
206847_s_at	HOXA7	-4.5873	-2.4949	-2.6188	-6.673	-4.5195	-0.2948	-1.35259	-3.95024	3.65544
220119_at	EPB41L4A	-5.7486	-1.0186	-5.2543	-3.0469	-1.7515	-0.3748	-4.34942	-4.03014	3.65534
226066_at	MITF	-6.3808	0.3334	-0.8278	-5.7486	-1.5287	0.7933	0.18678	-2.85982	3.65312
225481_at	---	-4.9214	1.6538	-0.9805	-1.0728	-2.5096	1.0984	-3.26848	-2.55056	3.64896
227900_at	CBLB	-3.1923	-4.9658	-7.5328	-1.462	-2.1897	0.2786	-2.45857	-3.36707	3.64567
1569663_at	---	-7.7027	-2.9908	-6.2877	-8.2877	-6.7642	-3.1482	-4.92572	-6.7936	3.6454
213029_at	NFIB	-1.9008	0.0291	-2.1662	0.7868	0.4201	2.9185	-0.770622	-0.726144	3.64464
213506_at	F2RL1	-8.0398	-6.5873	-6.4051	-2.851	-5.0589	-1.8826	-5.26184	-5.52333	3.64073
201957_at	PPP1R12B	-0.6832	-0.273	-1.1591	-0.9988	0.2745	2.9121	-1.07538	-0.728396	3.6405
1569025_s_at	---	-2.2016	0.9877	1.2701	-3.7217	-3.3452	1.0419	-4.98901	-2.59748	3.63938
211517_s_at	IL5RA	-7.4297	-5.0398	1.4436	-5.673	0.8692	1.2366	-1.21489	-2.40096	3.63756
237236_x_at	---	-4.3104	-1.5064	-3.8911	-4.4173	-2.8324	0.0687	-2.38853	-3.56795	3.63665
243864_at	URB	-1.9192	-6.5598	-5.673	-7.0023	-5.3219	-1.255	-4.54047	-4.89137	3.63637
211577_s_at	IGF1	1.6658	-4.7642	-2.5278	-0.9335	-0.8583	2.5719	-2.66387	-1.06353	3.63543
213894_at	KIAA0960	-5.5064	-2.6047	-2.3379	-2.5113	-2.4266	-0.0353	-5.55139	-3.66672	3.63142
241696_at	C9orf39	-6.2216	-0.699	-2.2433	-3.0303	-1.5204	0.5611	-2.30014	-3.06315	3.62425
222714_s_at	LACTB2	2.1423	1.3888	-6.4051	-5.6295	1.149	1.7897	-0.425576	-1.83378	3.62348
209740_s_at	PNPLA4	-7.1584	-6.3808	-1.1831	-6.5873	-5.1897	-0.9176	-2.58343	-4.54039	3.62279
243018_at	---	-2.2667	-0.7661	-3.4485	-1.6785	-1.872	1.0757	-3.46503	-2.54615	3.62185
206084_at	PTPRR	1.8022	-0.7174	1.1508	-3.2821	1.5451	2.8619	-5.01538	-0.759875	3.62178
237490_at	---	-6.0979	-4.9302	-6.3104	-7.7642	-5.4173	-2.5146	-5.078	-6.13356	3.61896
226733_at	PFKFB2	-3.1844	-2.3423	-1.6822	-7.4297	-1.0517	-0.1943	-5.71358	-3.81232	3.61802
1556395_at	---	-8.2002	-6.8954	-6.9658	-8.4804	-5.7179	-3.3808	-5.60645	-6.99415	3.61335
211467_s_at	NFIB	-3.2488	-1.6538	-2.1779	-0.2186	-0.8778	1.7448	-2.80874	-1.86637	3.61117
238297_at	PHACTR1	-0.6869	-1.0523	-8.1178	-1.7849	-3.917	-0.3906	-5.49535	-4.00039	3.60979
231558_at	---	-5.4804	-3.1662	-7.0023	-5.9302	-2.6529	-1.6206	-5.078	-5.22876	3.60816
1560047_s_at	LOC439962	-2.422	-4.5666	-4.8283	-4.0685	-4.8365	-0.0221	-1.99245	-3.62955	3.60745
227195_at	ZNF503	-7.1178	-2.223	-5.8448	-3.9977	1.6078	0.8982	1.8437	-2.70176	3.59996
240848_at	---	-6.3335	-6.9302	-6.8283	-7.1178	-3.8573	-2.402	-5.86677	-6.00073	3.59873
210744_s_at	IL5RA	-6.7331	-2.8242	1.8054	-4.7799	0.5809	1.5285	-1.16525	-2.05839	3.58689
235944_at	FIBL-6	-3.0758	-2.7084	-3.8997	-7.3335	-4.357	-1.3306	-5.91584	-4.91637	3.58577
242721_at	---	-6.673	-6.1792	-8.4804	-8.5873	-3.3899	-2.9302	-5.43835	-6.51379	3.58359
201563_at	SORD	3.3746	1.8968	1.694	0.2954	1.2046	4.1445	-3.76298	0.561123	3.58338
203498_at	DSCR1L1	3.7271	-1.482	-4.6657	3.5047	-0.9988	3.5162	-1.89212	-0.0649636	3.58116
211644_x_at	IGKC	-4.6511	-4.2653	-4.3929	-4.8283	-3.9434	-0.3963	-2.06344	-3.97583	3.57953
226514_at	ZNF71	-5.8954	-1.6511	-4.1792	-5.2653	-3.8783	-0.542	-1.37499	-4.11864	3.57664
201668_x_at	MARCKS	-6.4804	0.2963	1.9765	-6.6439	0.6837	1.0369	-2.21685	-2.53619	3.57309
241903_at	KCTD3	-1.5555	-0.6443	-0.4876	-0.4804	-1.1147	2.1794	-3.31009	-1.38966	3.56906
229014_at	LOC441094	0.7579	0.5646	1.0903	-5.5873	-0.2321	2.146	-3.11187	-1.41661	3.56261
1559292_s_at	C9orf14	-2.6259	-4.0398	-5.7331	-5.8783	-3.7103	-0.9971	-4.79792	-4.5491	3.552
226141_at	DKFZp761B107	-6.7959	-4.4112	-6.7642	-4.4548	-4.3104	-1.5362	-3.07502	-5.08006	3.54386
219951_s_at	C20orf12	-6.0209	-1.7399	-2.3853	-2.3944	-1.3503	0.8715	-1.19982	-2.67014	3.54164
1557553_at	PPP1R12B	-1.1917	-0.9073	-3.8531	-2.2737	-0.5113	0.9888	-4.92572	-2.5511	3.5399
235852_at	STN2	-7.4297	-8.2877	-4.9214	-7.7642	-3.9127	-2.4407	-5.86677	-5.97895	3.53825
202948_at	IL1R1	2.3643	-0.7442	-2.4158	1.179	3.228	3.4476	-4.79792	-0.0884831	3.53608
227458_at	PDCD1LG1	4.8825	-0.0749	0.2565	2.074	2.3121	5.1601	-1.39775	1.62547	3.53463
243550_at	ZDHHC21	-0.7849	-1.5345	-3.2765	-1.6439	-0.6148	1.5573	-3.55957	-1.97593	3.53323
207934_at	RFPL1	-5.812	-6.8614	-8.9658	-5.9658	-6.8614	-3.088	-5.49535	-6.62007	3.53207
241706_at	CPNE8	-7.1178	-6.138	0.8458	-0.0804	-0.5816	1.3447	-3.98539	-2.18388	3.52858
243509_at	LOC256021	-1.4454	0.1766	-1.227	-4.8365	-0.8778	2.0136	0.823928	-1.51255	3.52615
202242_at	TM4SF2	3.0776	-0.2581	-0.2626	-5.4548	-2.0577	1.8917	-3.46503	-1.63251	3.52421
213816_s_at	MET	-8.2002	-1.8386	2.2207	0.1059	-0.4917	1.3284	-4.60478	-2.19402	3.52242
210370_s_at	LY9	-3.7602	-5.9658	-6.0979	-5.2877	-2.6277	-0.8074	-3.87188	-4.32908	3.52168
207889_at	SARDH	-5.1897	-4.3162	-8.1178	-5.8448	-5.4173	-2.3585	-4.8246	-5.87884	3.52034
242134_at	---	-3.1078	-2.9794	-4.8614	-4.093	-1.9379	-0.2498	-4.8246	-3.76494	3.51514
240255_at	---	-2.553	-3.7141	-1.2318	-3.5096	-0.5692	1.5194	-2.08175	-1.98907	3.50847
206794_at	ERBB4	-5.1278	-2.9977	-3.6841	-3.5295	-1.244	0.0121	-3.87188	-3.49146	3.50356
1564160_at	FLJ16686	-3.8997	-5.5064	-2.928	-7.5328	-4.7879	-1.3906	-5.32156	-4.89399	3.50339
232918_at	---	-2.81	-3.2029	-2.4454	-6.1584	-5.6439	-0.6403	-3.65887	-4.14331	3.50301
1554508_at	PIK3AP1	0.6111	-0.3126	-2.6841	-0.1581	-3.2379	1.4041	-5.01538	-2.09688	3.50098
203903_s_at	HEPH	0.0032	0.6548	-0.4711	-3.1636	-2.0362	1.3517	-5.078	-2.14914	3.50084
1558764_at	---	-7.8283	-5.5462	-8.2877	-5.5598	-6.3104	-3.2709	-5.86677	-6.77059	3.49969
244434_at	GPR34	-6.4051	-4.4297	-4.3808	-8.7027	-7.2877	-3.0303	-5.86677	-6.52861	3.49831
215020_at	NRXN3	-5.2765	-5.6153	-5.7799	-5.9302	-4.3277	-1.6529	-4.41267	-5.14539	3.49249
1554884_at	PRIM2A	-6.8954	-3.6767	-7.8954	-6.5064	-6.8954	-3.1766	-5.14	-6.66652	3.48992
225242_s_at	URB	0.3736	-7.6439	-3.6767	-2.9062	-1.3838	1.5495	-2.10029	-1.93868	3.48818
1561136_at	GYPE	-7.3335	-7.1584	-7.5328	-7.1584	-5.2877	-3.1766	-6.01108	-6.6647	3.4881
210929_s_at	AHSG	-3.3959	-3.1976	-1.3219	-2.4066	-2.9236	0.5301	-4.73362	-2.95632	3.48642
226342_at	SPTBN1	-2.2891	-0.7859	-0.1907	-0.0619	-4.0831	1.628	-2.63656	-1.85227	3.48027
233087_at	FBXL17	-1.5615	-3.357	-2.596	-4.1078	-1.9479	0.4902	-4.73362	-2.98936	3.47956
1561692_at	WWOX	-7.8954	-5.2216	-6.2877	-6.7027	-2.2793	-2.2433	-5.43835	-5.72069	3.47739
220338_at	RALGPS2	-7.4297	-6.4804	-6.5598	-8.2877	-6.3335	-3.2877	-5.2013	-6.7624	3.4747
206394_at	MYBPC2	3.953	-3.1482	3.7538	-6.5873	-2.2109	2.7734	-2.4115	-0.70058	3.47398
215175_at	PCNX	0.4287	0.3143	-0.441	0.3215	-0.7745	2.4148	-4.8246	-1.05798	3.47278
230645_at	FRMD3	-3.6693	-2.9127	-5.3104	-2.8531	-1.0268	-0.023	-4.60478	-3.49288	3.46988
204783_at	MLF1	-2.662	-0.4743	-3.402	-3.772	-5.2324	-0.3537	-4.04378	-3.82244	3.46874
235082_at	---	-0.0661	-2.4328	-5.1278	-2.2962	-4.7959	0.1406	-4.34942	-3.32708	3.46768
1556181_at	DRAP1	-4.812	-2.4771	-3.6693	-4.5195	-0.814	0.9878	1.42453	-2.47805	3.46585
200671_s_at	SPTBN1	-6.673	0.8903	-2.8386	-0.8541	-3.9479	0.0198	-2.9031	-3.44334	3.46314
204844_at	ENPEP	-7.2877	-5.2002	-4.8448	-5.7959	-6.9302	-2.6822	-5.86677	-6.14507	3.46287
1558628_at	C18orf22	-7.4297	-7.2877	-5.4548	-7.3335	-5.4422	-2.6171	-4.73362	-6.07876	3.46166
220810_at	CLCA3	-3.9127	-6.2002	-5.7486	-6.7642	-6.6153	-2.3104	-5.8167	-5.7715	3.4611
232945_at	---	-3.0445	-2.152	-6.7027	-8.2877	-1.3763	-1.0517	-3.14961	-4.51216	3.46046
230250_at	PTPRB	-0.9313	-2.2392	-1.2016	-7.6439	-0.4592	0.2914	-5.60645	-3.16849	3.45989
226926_at	ZD52F10	-2.4532	-1.7476	-1.6859	-2.174	-0.6971	1.2484	-4.04378	-2.2108	3.4592
241925_x_at	---	-4.812	-1.6224	-3.2163	-3.0517	-4.4998	-0.3364	-3.39649	-3.79526	3.45886
218700_s_at	RAB7L1	2.3278	2.8697	1.5791	1.8324	0.3805	4.4303	-1.25588	0.972784	3.45752
209844_at	HOXB13	-5.3808	-0.5808	-0.1811	-4.8614	-4.7179	-0.126	-2.74905	-3.57805	3.45205
242530_at	---	-5.9127	-4.772	-4.2934	-4.6657	-1.6385	-0.5117	-3.26848	-3.95576	3.44406
214480_at	ETV3	-6.0589	-3.1028	-6.7331	-6.4548	-5.8283	-2.227	-3.22788	-5.6606	3.4336
205253_at	PBX1	-4.4112	-0.3559	-2.4391	-2.5179	-1.6859	0.5132	-3.51171	-2.91316	3.42636
232628_at	FAM13A1	-4.0256	0.7916	-0.0407	-5.7959	0.5317	0.4613	-5.43835	-2.95377	3.41507
239100_x_at	PCNX	0.355	-0.7671	-3.9127	-1.2036	-1.402	1.2356	-4.73362	-2.17938	3.41498
234039_at	TANC	-7.1178	-2.2667	-2.5446	-6.8614	-4.2709	-1.1694	-2.11908	-4.58276	3.41336
206513_at	AIM2	3.4537	-0.7108	1.2223	1.9792	-0.5632	3.879	-3.76298	0.465803	3.4132
205646_s_at	PAX6	-4.904	-4.0734	-1.6322	-4.5129	-2.7009	0.5786	-0.408146	-2.83163	3.41023
212587_s_at	PTPRC	-3.7563	0.7794	-1.4755	3.3375	2.4415	2.474	-5.2013	-0.93082	3.40482
1556842_at	LOC286087	-7.1584	-8.3808	-7.8283	-6.4297	-6.3335	-2.8783	-3.65887	-6.28175	3.40345
204057_at	IRF8	-1.737	-2.2042	2.7739	0.694	0.6404	3.3702	-2.53218	-0.032176	3.40238
209198_s_at	SYT11	1.2392	0.0215	1.1408	-3.0807	0.4668	3.0566	-1.49254	-0.345287	3.40189
228377_at	KLHL14	-3.0831	-3.1662	1.0457	3.3304	-1.1785	3.655	1.15135	0.25317	3.40183
219788_at	PILRA	-3.9258	-3.8039	-5.5328	-3.1792	-3.4112	-0.6785	-4.34942	-4.07968	3.40118
1564996_at	C6orf198	-8.1178	-2.6712	-6.5328	-4.3104	-3.3335	-2.0565	-4.98901	-5.4567	3.4002
229893_at	FRMD3	-5.2109	-2.5718	-2.57	-6.7027	-2.2835	-0.6025	-3.22788	-3.999	3.3965
1553055_a_at	MGC19764	-7.5328	-0.3489	-1.8667	-2.8614	-4.3335	-0.7554	-4.16353	-4.15159	3.39619
1568878_at	LOC401216	-6.8614	0.1679	-7.1178	-5.6012	-2.0174	-1.8324	-4.54047	-5.22765	3.39525
206349_at	LGI1	-6.8954	-6.673	-5.8954	-7.2433	-5.5735	-2.2877	-2.77859	-5.67724	3.38954
232383_at	TFEC	-7.2002	3.2785	1.1108	-2.5735	-4.5064	-0.3212	-5.38041	-3.70994	3.38874
1564194_a_at	MGC35295	-5.7486	-4.5129	-5.6878	-3.1584	-1.1668	-0.567	-3.98539	-3.9494	3.3824
209555_s_at	CD36	-7.2433	-6.4804	-6.8614	-7.2877	-4.7255	-2.9523	-5.55139	-6.33386	3.38156
238250_at	---	-6.1584	-2.223	-3.5295	-4.3393	-5.5064	-1.4212	-4.4764	-4.802	3.3808
1552715_a_at	LGR7	-8.1178	-2.939	-6.0023	-6.0398	-2.5096	-2.195	-5.2013	-5.57416	3.37916
1561253_at	---	-7.0023	-4.8868	-7.2433	-6.7027	-4.4422	-2.6657	-4.8246	-6.04302	3.37732
209031_at	IGSF4	-2.3585	-0.9954	-2.1469	-2.071	-1.2653	2.3628	2.79134	-1.01007	3.37287
220095_at	C9orf39	-6.0209	-2.2612	-4.7255	-3.5295	-2.8324	-0.6295	-2.9031	-4.00228	3.37278
204045_at	TCEAL1	-5.1482	0.6233	0.3448	-3.0209	-1.3876	1.5336	0.0208198	-1.83822	3.37182
1564423_a_at	RGPR	-1.0087	-4.195	-2.8324	-3.812	-4.5666	0.2255	-3.46503	-3.13695	3.36245
1562389_at	---	-8.2877	-5.5195	-8.2002	-5.8614	-6.7027	-3.6224	-5.86677	-6.98375	3.36135
227703_s_at	SYTL4	-7.9658	-1.522	-6.6439	-7.1178	-3.5362	-2.7447	-5.26184	-6.10511	3.36041
240575_at	---	-5.4675	-3.0069	-6.0783	-5.9479	-6.3104	-2.5649	-5.8167	-5.92416	3.35926
219298_at	ECHDC3	-4.1278	-6.0783	-2.8242	-6.9302	-0.6219	0.4383	-0.0999197	-2.9208	3.3591
218330_s_at	NAV2	-1.0439	0.2594	-1.3212	-3.3423	-2.5995	1.6667	-0.152161	-1.69181	3.35851
225241_at	URB	-1.1066	-5.2324	-5.7642	-5.6878	-2.7084	-0.1989	-2.50722	-3.55484	3.35594
203222_s_at	TLE1	-2.4804	-2.5786	-0.0658	-6.7027	-2.9456	0.641	-1.37499	-2.7139	3.3549
218736_s_at	PALMD	-3.8406	-3.3511	-6.4297	-6.3104	-4.7027	-2.0339	-5.66052	-5.38878	3.35488
1563062_at	---	-2.9658	-2.4313	-6.4548	-7.2002	-0.6725	-0.8906	-3.92808	-4.24428	3.35368
235538_at	PBX1	-4.0303	-0.5088	-4.6082	-3.2905	-2.5462	-0.4763	-4.6692	-3.82888	3.35258
1557217_a_at	FANCB	-1.195	-0.3865	-1.2203	-6.7642	-2.3061	0.066	-4.92572	-3.28226	3.34826
243337_at	FREM3	-7.0783	-7.8954	-6.8283	-8.1178	-4.0493	-2.9434	-5.38041	-6.29082	3.34742
228169_s_at	---	-7.5328	-6.2653	-7.2877	-4.6804	-6.7331	-2.6313	-3.65887	-5.97857	3.34727
205890_s_at	UBD	2.3143	0.2471	-0.2775	-6.2877	-2.1636	1.2984	-3.81684	-2.04627	3.34467
1557883_a_at	---	-8.9658	-6.6153	-4.8783	-7.5873	-8.5873	-3.816	-5.76564	-7.15687	3.34087
206320_s_at	SMAD9	-5.088	-4.4933	-5.5064	-6.357	-3.436	-1.5337	-3.98539	-4.87456	3.34086
210066_s_at	AQP4	-8.1178	-7.4804	-6.8954	-7.3808	-5.6584	-3.4266	-5.76564	-6.76361	3.33701
229843_at	---	-2.1405	-1.7849	-2.3292	-2.9192	-4.6953	0.4014	-2.58343	-2.93353	3.33493
1553822_at	RTP1	-6.8954	-3.5395	-5.8283	-7.8283	-4.8201	-2.851	-5.55139	-6.1847	3.3337
1569355_at	CSEN	-6.8283	-5.5195	-6.7959	-5.6295	-5.2765	-2.3703	-3.98539	-5.70312	3.33282
211638_at	---	-6.2653	-6.673	-7.0398	-5.7959	-5.5735	-2.6082	-5.01538	-5.93798	3.32978
234830_at	FRG2	5.6337	-7.1178	1.4482	-5.8614	-1.2626	3.2551	-0.321297	-0.0726793	3.32778
224009_x_at	DHRS9	-2.8079	-2.9236	-4.357	-2.699	-2.81	-0.0442	-4.16353	-3.36749	3.32329
1559450_at	---	-7.2002	-6.5064	-7.0783	-7.3808	-5.1584	-3.1228	-5.38041	-6.43962	3.31682
220116_at	KCNN2	-7.2433	0.6554	-3.0023	-7.2002	-4.9302	-1.2433	-0.419743	-4.55915	3.31585
1556617_a_at	---	-7.5873	-3.1584	-6.8283	-4.3929	-5.4804	-2.6188	-5.38041	-5.93386	3.31506
237953_at	DPP4	-4.0979	-2.3853	-6.1792	1.7725	0.1451	0.6577	-4.92572	-2.65704	3.31474
232751_at	RBBP9	-1.8334	-1.1348	0.4345	-1.0499	-0.0239	1.9742	-4.22474	-1.33949	3.31369
209857_s_at	SPHK2	-2.776	-3.1818	-5.5328	-5.4548	-4.8614	-0.8594	-2.23722	-4.17244	3.31304
207723_s_at	KLRC3	-6.5328	-5.2216	-5.8954	-5.8954	-5.3808	-2.5395	-5.55139	-5.85116	3.31166
242736_at	SORBS1	-4.3629	-4.138	-2.5735	-6.5328	-2.6421	-0.5829	-3.35275	-3.89281	3.30991
213830_at	TRD@	-3.3133	-4.0162	3.7857	-3.1766	-0.603	2.28	-1.83666	-1.02877	3.30877
1556331_a_at	PDE4D	-3.9258	-0.851	-0.7612	-3.8406	-5.0023	-0.3846	-4.92572	-3.69112	3.30652
213033_s_at	NFIB	-4.399	-6.3808	-7.0398	-4.0589	-2.0081	-0.7126	-2.55758	-4.01268	3.30008
1556394_a_at	---	-5.4804	-3.399	-6.9302	-6.357	-6.0979	-2.6206	-4.73362	-5.91982	3.29922
201328_at	ETS2	-0.3812	0.5644	1.6694	0.3968	-3.7408	2.6931	-0.973586	-0.605877	3.29898
207238_s_at	PTPRC	-4.6439	0.4871	-1.2842	3.0298	2.4345	2.2204	-4.92572	-1.0779	3.2983
206341_at	IL2RA	3.5427	-0.81	-4.9931	3.0208	-3.4235	2.0174	-4.54047	-1.27871	3.29611
225464_at	C14orf31	-6.3104	1.9422	-0.0262	-0.4204	-0.5125	1.2689	-2.83952	-2.0218	3.2907
212805_at	KIAA0367	-0.4643	-1.7379	-2.0553	-4.5804	-0.7774	0.7684	-4.73362	-2.5222	3.2906
204451_at	FZD1	-4.6367	-0.0841	-0.6224	-6.8614	-4.2934	0.1399	0.679229	-3.14693	3.28683
220636_at	DNAI2	-5.8614	-6.5873	-4.7408	-5.0398	-4.0493	-1.4965	-4.22474	-4.78321	3.28671
224964_s_at	GNG2	1.8964	3.2902	3.672	-8.4804	2.4516	3.8588	3.32255	0.57243	3.28637
1563053_at	---	-6.8283	-3.939	-7.2877	-6.5328	-5.6878	-3.0831	-5.49535	-6.36639	3.28329
1563000_at	EB-1	-7.2877	-6.6153	-8.0398	-6.9658	-4.7179	-3.2406	-5.60645	-6.52353	3.28293
226683_at	SNAG1	-0.7554	2.2137	0.7214	-5.7959	0.4653	2.3087	0.498496	-0.973221	3.28192
234605_at	CDC14B	-5.3335	-2.6421	-6.7959	-6.5328	-6.2653	-2.7331	-5.14	-6.0135	3.2804
221047_s_at	MARK1	-5.7959	0.992	-0.2092	-2.7179	-1.0286	0.7929	-2.66387	-2.48309	3.27599
209286_at	CDC42EP3	1.0716	0.6469	-6.0589	-5.9479	-3.6841	-0.6771	-5.14	-3.95186	3.27476
243591_at	LAMC1	-5.6584	0.5168	-0.8557	-2.3076	-6.8283	-0.03	-0.870526	-3.30411	3.27411
212092_at	PEG10	-1.2898	0.963	1.4876	-4.2543	2.1059	2.58	-1.49254	-0.688627	3.26863
215025_at	NTRK3	-3.9839	-2.4739	-5.7331	-4.6224	-3.8324	-0.9313	-2.80874	-4.19611	3.26481
235109_at	ZBED3	-2.1004	-0.5462	-1.1629	-5.7642	-1.5047	0.2361	-4.60478	-3.0274	3.2635
226420_at	EVI1	-1.9874	-0.2817	-0.8084	-3.5632	-5.3335	-0.0622	-4.92572	-3.32364	3.26144
222334_at	---	-2.3393	-2.3306	-2.7799	-1.968	-0.1749	1.328	-2.38853	-1.93013	3.25813
242417_at	LOC283278	-4.399	-1.4127	-5.6295	-2.4548	-3.0979	-0.3566	-2.48269	-3.61278	3.25618
229147_at	---	-2.9635	-5.4422	-3.0637	-4.6584	-2.776	-0.4364	-4.98901	-3.69012	3.25372
242429_at	ZNF567	0.2731	-1.9247	-0.3086	-8.1178	-1.6277	0.5225	-3.87188	-2.73058	3.25308
235864_at	MPP5	-3.0589	-3.1976	-5.6878	-6.4051	-5.2877	-1.3489	-2.55758	-4.59942	3.25052
214829_at	AASS	-7.3335	-8.1178	-2.1431	-3.9127	-2.8344	-1.1184	-5.60645	-4.36603	3.24763
1561530_at	---	-5.0023	-2.2626	-6.9302	-4.5262	-4.2709	-1.4739	-2.87097	-4.72011	3.24621
213159_at	PCNX	1.2243	0.3611	-0.707	0.2541	-1.4469	2.7027	-2.00988	-0.537075	3.23978
227440_at	EB-1	-2.5581	-5.9127	-3.7103	-6.7027	-1.3342	-0.3332	-3.55957	-3.57297	3.23977
242372_s_at	DKFZp761N1114	-7.5873	-6.9658	-6.7331	-6.0023	-6.0589	-2.7899	-3.76298	-6.02892	3.23902
244422_at	---	-5.2002	-1.1222	-1.3489	-4.436	-3.9748	-0.7198	-4.8246	-3.9569	3.2371
201746_at	TP53	-4.1028	1.844	0.765	1.877	-5.5873	1.5738	-1.26631	-1.66288	3.23668
1552807_a_at	SIGLEC10	-1.673	-4.8868	-4.2216	-2.0942	-0.7549	1.4532	-0.152161	-1.77917	3.23237
230291_s_at	---	-2.0601	-0.3666	-2.8344	1.0862	-0.1319	1.7892	-3.26848	-1.44174	3.23094
231867_at	ODZ2	1.8143	2.2097	-1.6197	-1.7661	-5.2543	1.6664	-0.990781	-1.56332	3.22972
243195_s_at	ZNF551	-6.4297	-3.195	-6.0209	-7.0783	-4.8614	-2.4836	-4.16353	-5.71077	3.22717
202252_at	RAB13	3.6428	3.7929	3.4846	-2.61	3.5557	5.3077	2.33006	2.08063	3.22707
207410_s_at	TLX2	-7.4804	-3.0517	-2.8804	-7.6439	-4.4485	-2.0613	-3.98539	-5.28772	3.22642
207299_s_at	GRM1	-6.4548	-3.4328	-8.1178	-7.9658	-5.088	-3.3393	-5.2013	-6.56554	3.22624
207446_at	TLR6	-5.2653	-3.4739	-7.5873	-3.357	-2.0942	-1.0398	-3.00389	-4.26154	3.22174
1555691_a_at	KLRC4 /// KLRK1	-6.5873	-4.9931	-5.7486	-1.8997	-1.7447	-0.8211	-4.22474	-4.04101	3.21991
1556095_at	UNC13C	-7.6439	1.165	-5.5735	-5.4675	-2.8303	-2.1727	-5.43835	-5.39071	3.21801
216724_at	MGC45428	-7.1178	-5.2216	-5.3452	-1.8171	-4.2765	-1.429	-4.6692	-4.64516	3.21616
212071_s_at	SPTBN1	-1.5977	4.6495	1.8469	3.3756	-0.2567	4.1415	1.26799	0.927217	3.21428
1561517_at	---	-8.2877	-3.2488	-8.2877	-7.5328	-3.1714	-3.3306	-5.43835	-6.54359	3.21299
1552327_at	ARMCX4	-4.5262	-7.2002	-8.7027	-8.8283	-3.8783	-2.8448	-4.34942	-6.05698	3.21218
211428_at	---	-8.1178	-4.227	-7.6439	-5.0303	-2.9434	-2.422	-4.41267	-5.62961	3.20761
222632_s_at	LZTFL1	-2.4344	-4.6153	-3.4485	-1.812	-6.0979	0.2695	-0.886529	-2.93587	3.20537
225081_s_at	RAM2	-4.7879	1.9071	-2.9127	2.9458	2.1041	3.0873	2.06474	-0.117193	3.20449
206175_x_at	ZNF222	-1.1109	-3.4391	-5.7642	-5.4051	-5.0116	-1.1494	-4.4764	-4.35364	3.20424
233084_s_at	C10orf94	-8.3808	-8.0398	-6.8954	-8.1178	-5.6153	-3.6153	-5.078	-6.81746	3.20216
215073_s_at	NR2F2	-7.0783	-4.2821	0.6486	-5.6584	-0.2502	0.9161	0.922511	-2.28316	3.19926
1555435_at	AF5Q31	-6.2877	-4.4868	-8.9658	-4.3748	-2.4204	-2.227	-5.078	-5.42534	3.19834
235391_at	LOC137392	-4.1482	1.4151	-2.7919	-5.4675	1.0202	0.7807	-0.677191	-2.41292	3.19362
1563728_at	C9orf14	-6.8614	-1.3959	-3.6012	-4.3219	-1.4596	-0.8656	-4.04378	-4.05758	3.19198
216087_at	---	-7.0398	-3.8997	-7.4297	-7.0783	-6.9302	-3.5564	-5.26184	-6.74797	3.19157
1560683_at	---	-7.8283	1.5072	-4.5873	-7.2877	-4.9479	-2.7939	-5.26184	-5.98261	3.18871
211502_s_at	PFTK1	-3.138	-2.2962	-2.2351	-7.1584	-2.0505	-0.4917	-3.81684	-3.67977	3.18807
223721_s_at	DNAJC12	-0.8283	0.3698	-0.2372	-2.6153	-0.5366	1.8321	-2.55758	-1.355	3.1871
221884_at	EVI1	-1.7198	0.7379	0.4246	-5.8783	-2.4884	0.4571	-3.98539	-2.72946	3.18656
209672_s_at	FLJ20323	-2.9885	-3.035	-4.2877	-8.2002	-6.3808	-1.917	-3.65887	-5.10321	3.18621
1554281_at	---	-8.0398	-6.4297	-3.7919	-6.357	-4.2163	-2.4485	-5.76564	-5.63413	3.18563
239761_at	GCNT1	-0.412	-2.6135	2.331	-1.2667	-1.1488	2.5519	-2.66387	-0.632074	3.18397
238017_at	RDHE2	-4.3748	-3.6693	-7.2002	-5.7331	-3.458	-1.8965	-4.60478	-5.07418	3.17768
1553006_at	GPR112	-7.2433	-3.0422	-6.4297	-5.3929	-5.2543	-2.673	-4.92572	-5.84918	3.17618
1564475_s_at	---	-6.7959	-2.5462	-6.0783	-6.6439	-2.7681	-2.1533	-4.34942	-5.32712	3.17382
212797_at	SORT1	-4.4297	-1.4461	-1.522	-3.2488	-1.4643	-0.1028	-5.71358	-3.27568	3.17288
223655_at	M160	1.63	-2.309	-6.4548	0.2322	-1.6593	1.2411	-3.39649	-1.92968	3.17078
233025_at	PDZK3	-7.1178	-2.9954	-8.8283	-5.7179	-7.1178	-3.662	-5.38041	-6.83244	3.17044
235466_s_at	---	1.7479	0.8221	-1.1565	-5.8783	0.2793	2.2658	0.492321	-0.903056	3.16886
1570115_at	LUC7L2	-4.4173	-3.1766	-7.4804	-8.9658	-5.8283	-3.3019	-5.66052	-6.47046	3.16856
223825_at	KIAA1432	-1.1022	-1.9501	-6.7331	-2.3703	-1.2898	-0.1165	-4.92572	-3.28422	3.16772
228718_at	DKFZp686L21136	-6.7027	-6.673	-5.9302	-7.0783	-4.436	-2.7027	-5.2013	-5.8697	3.167
1567663_at	---	-7.7027	-6.1792	-6.7331	-6.0589	-5.0979	-3.0734	-5.60645	-6.23981	3.16641
1552721_a_at	FGF1	-6.0979	-2.7505	-5.8954	-6.7331	-5.7486	-2.7839	-5.26184	-5.94737	3.16347
237984_x_at	ADAMTS16	-8.5873	-3.4081	-6.4548	-6.0023	-2.3555	-2.7009	-5.91584	-5.86315	3.16225
233689_at	TCF7L2	-3.2109	-1.7264	-6.1584	-7.3335	-3.8783	-1.5287	-2.87097	-4.69041	3.16171
242098_at	LOC202451	-3.1766	-4.0116	-5.6584	-3.7879	-5.5598	-1.5855	-5.55139	-4.74682	3.16132
1560404_a_at	MGC14798	-8.9658	-7.7642	-8.0398	-4.0209	-5.9479	-3.399	-5.8167	-6.55822	3.15922
206972_s_at	GPR161	-3.2056	-0.9252	-3.2877	-0.5332	-1.6144	0.7483	-3.39649	-2.40748	3.15578
1561477_at	KIAA0565	-6.6153	-3.2406	-2.6439	-6.7959	-6.7642	-2.4143	-5.01538	-5.56694	3.15264
242394_at	MAGI1	-5.7179	-3.2433	-2.0433	-1.7245	-4.9839	-0.4743	-3.65887	-3.62569	3.15139
206952_at	G6PC	-6.7331	-7.7642	-8.9658	-6.9302	-6.5328	-3.8242	-5.71358	-6.9751	3.1509
215879_at	---	-5.2543	-6.138	-6.0783	-8.0398	-5.0209	-2.9324	-6.01108	-6.08088	3.14848
221601_s_at	TOSO	-5.9839	-6.0979	-4.6367	-4.227	-3.9479	-1.5615	-4.73362	-4.70582	3.14432
236700_at	EIF3S8	-2.81	-0.5752	-1.4715	-0.0195	-1.354	1.4445	-2.83952	-1.6989	3.1434
204604_at	PFTK1	-5.6584	0.408	-1.2016	-3.5228	-0.7217	0.6284	-1.46825	-2.51455	3.14295
1557548_at	---	-8.7027	-6.4051	-6.5873	-6.0589	-5.4933	-3.3393	-5.55139	-6.47872	3.13942
227530_at	AKAP12	-1.1733	-3.2681	1.1257	-1.774	-0.3162	2.2417	-2.34366	-0.896291	3.13799
243183_at	LSAMP	-6.4297	-2.2297	-1.6074	-7.0783	-8.0398	-2.6259	-5.66052	-5.76314	3.13724
211646_at	---	-7.9658	-4.9658	-7.2433	-7.9658	-3.4328	-3.2765	-5.43835	-6.40921	3.13271
226560_at	SGPP2	-4.0783	3.141	-5.088	-6.4051	-3.9127	-1.5505	-3.92808	-4.68244	3.13194
227358_at	BTBD4	-5.7642	-1.4438	-3.7681	-4.1636	-3.0905	-0.6995	-2.36592	-3.83046	3.13096
231663_s_at	---	-5.812	-3.1304	-4.5942	-4.8699	-4.673	-1.7544	-4.4764	-4.8851	3.1307
213371_at	LDB3	-6.357	-3.2877	-5.7179	-2.6529	-2.2406	-1.0728	-4.04378	-4.20244	3.12964
210479_s_at	RORA	-0.3364	0.3332	-2.0625	-7.0023	-2.2626	-0.0988	-4.4764	-3.22804	3.12924
215081_at	KIAA1024	-2.2297	-1.5804	-3.9479	-7.0398	-1.2927	-0.6434	-4.34942	-3.7719	3.1285
201670_s_at	MARCKS	-4.2765	1.7205	3.1159	-7.2877	1.9026	1.982	0.837387	-1.14166	3.12366
232067_at	C6orf168	-2.816	-0.3263	3.3188	-5.6153	-3.2653	1.6628	1.07697	-1.46017	3.12297
1561064_a_at	---	-6.9302	-5.1897	-7.2433	-7.8283	-4.3277	-2.9885	-4.22474	-6.11085	3.12235
209582_s_at	CD200	-3.5942	1.1122	0.6797	1.2703	-3.6547	1.1522	-4.54047	-1.96787	3.12007
236589_at	---	-7.3335	-5.7027	-5.5462	-3.9931	-3.8079	-1.9379	-4.60478	-5.0571	3.1192
221491_x_at	HLA-DRB1	3.8268	2.2131	-0.8039	-1.9931	-0.3379	2.3105	-4.73362	-0.808343	3.11884
236300_at	PDE3A	-4.8531	-4.399	-5.9127	-3.138	-2.3496	-1.0404	-4.54047	-4.15877	3.11837
1561250_at	---	-7.0783	-6.138	-8.2002	-7.3335	-4.9302	-3.4328	-5.2013	-6.5487	3.1159
205199_at	CA9	4.0792	4.1098	-2.8242	-4.0398	-1.3321	1.963	-1.64753	-1.15289	3.11589
214836_x_at	---	1.0014	0.0707	-2.9018	-5.5873	-1.273	1.622	1.29307	-1.49353	3.11553
239132_at	NOS1	-4.2653	-6.5328	-6.1584	-5.0493	-5.3104	-1.7939	-3.76298	-4.90928	3.11538
215150_at	DKFZp451J1719	-3.0661	-1.4691	-1.109	-6.2877	-0.8135	-0.2179	-5.38041	-3.33134	3.11344
1564175_at	---	-7.0398	-5.6878	-7.5873	-7.0023	-4.9748	-3.2962	-5.43835	-6.40851	3.11231
211964_at	COL4A2	1.822	-1.7141	-5.1897	-4.9748	-1.5154	0.2061	-4.6692	-2.90542	3.11152
237480_at	---	-6.673	-6.2216	-6.7959	-7.9658	-4.0023	-2.9412	-4.8246	-6.05232	3.11112
1555766_a_at	GNG2	-0.5105	-0.0291	0.8233	-5.088	0.0992	1.5042	-3.35275	-1.60575	3.10995
212135_s_at	ATP2B4	3.0875	2.7685	-0.7042	3.6224	2.9085	4.8454	-0.236814	1.73548	3.10992
210942_s_at	ST3GAL6	-8.0398	-1.3047	-3.8997	-7.8954	-5.7959	-3.1278	-5.55139	-6.23644	3.10864
237893_at	---	-6.4051	-5.4675	-6.4548	-2.9479	-4.673	-2.0529	-5.32156	-5.16047	3.10757
201562_s_at	SORD	1.6093	0.115	0.0201	-0.8247	-0.3051	2.5671	-3.18827	-0.537733	3.10483
201888_s_at	IL13RA1	2.712	-0.319	2.1516	-6.7331	2.3933	3.0126	-0.982158	-0.0916715	3.10427
1552639_at	MGC16635	-5.3929	-5.2433	-3.4804	-4.0734	-3.8826	-0.7632	-2.50722	-3.8673	3.1041
1554438_at	KIAA1217	-1.8741	-0.8298	-1.3585	-5.5462	-4.4675	0.0723	-1.90836	-3.03093	3.10323
208690_s_at	PDLIM1	-2.6511	-2.1792	-2.5907	3.2506	-1.4982	2.5266	0.609628	-0.575954	3.10255
205821_at	KLRK1	-5.7486	-6.0023	-4.772	-4.6878	-1.6421	-0.8693	-3.00389	-3.97088	3.10158
224818_at	SORT1	-1.5555	0.3968	1.2683	0.2101	0.7956	2.8015	-2.21685	-0.29967	3.10117
219531_at	Cep72	1.8677	-1.2863	-1.8334	0.5057	1.0914	3.8734	2.24356	0.774991	3.09841
1558693_s_at	MGC31963	-2.3748	-2.0529	-6.1792	-6.2653	-3.2297	-1.1533	-3.18827	-4.24745	3.09415
1561699_a_at	ATP11A	-8.2877	-6.4804	-7.7642	-6.8283	-6.0023	-3.8039	-5.60645	-6.89779	3.09389
1560999_a_at	IL12RB2	-3.9703	-6.8614	-5.1584	-6.5064	-5.0493	-2.1884	-5.71358	-5.2796	3.0912
244317_at	FLJ31340	-0.1013	0.3656	-0.9879	-2.3263	-1.1456	1.4154	-3.81684	-1.67559	3.09099
232818_at	---	-0.8247	0.1563	-3.5295	-0.1165	-0.4659	1.2825	-4.10318	-1.80796	3.09046
1565867_a_at	---	-1.3147	0.032	-7.0783	-0.5713	-1.7889	0.0421	-4.4764	-3.04592	3.08802
236390_at	LOC128710	-6.3335	-4.7027	-1.5237	-5.3808	-1.9291	-0.6162	-3.35275	-3.70397	3.08777
1559842_at	---	-7.2433	-7.2433	-8.7027	-8.2877	-2.8911	-3.5328	-5.96394	-6.61775	3.08495
213993_at	SPON1	-6.8954	-6.2002	-7.5873	-7.2002	-2.6971	-2.8911	-5.49535	-5.97507	3.08397
1559005_s_at	C9orf39	-6.9302	-4.7331	-6.0023	-4.3219	-2.8804	-1.8009	-4.28674	-4.88431	3.08341
232144_at	PBX1	-4.9302	-1.0716	-2.3974	-3.8911	-2.1844	-0.3165	-3.58264	-3.39715	3.08065
233752_s_at	ATBF1	-3.662	-1.4454	-6.8614	-7.7642	-4.6224	-2.1649	-3.31009	-5.24402	3.07912
1570261_at	BOLL	-7.8954	-8.5873	-7.7642	-6.138	-6.8283	-3.7681	-5.60645	-6.84647	3.07837
1555315_a_at	MAK	-6.0398	-3.3899	-5.6878	-6.8283	-4.7103	-2.4998	-4.60478	-5.5742	3.0744
219371_s_at	KLF2	-6.2877	-2.4548	-4.6878	-5.5064	-2.4707	-1.1943	-2.38853	-4.26823	3.07393
237232_at	UBE2H	-6.5873	-5.9658	-6.0589	-6.0398	-5.0398	-2.3838	-3.55957	-5.45707	3.07327
1558971_at	C6orf190	1.8554	0.8647	4.1634	-6.9302	-2.7563	2.5358	0.998542	-0.533832	3.06963
230480_at	PIWIL4	-0.5349	-3.436	-2.5228	-7.0398	-0.8278	0.2454	-3.18827	-2.82271	3.06811
232855_at	---	-5.4804	-7.3335	-6.1178	-6.4804	-5.7959	-2.5278	-4.10318	-5.59554	3.06774
211155_s_at	THPO	-5.6439	-3.0807	-4.9479	-7.0023	-4.2002	-2.3555	-5.32156	-5.42317	3.06767
1557795_s_at	NTRK3	-3.8242	-6.1178	-5.7486	-3.9839	-3.0979	-0.6841	-2.10029	-3.75098	3.06688
201243_s_at	ATP1B1	-2.508	1.9726	2.1033	-2.8201	-0.4888	2.7402	2.0818	-0.32636	3.06656
240555_at	MITF	-4.9658	-2.0386	-6.4297	-6.7027	-3.9931	-1.8211	-2.34366	-4.88699	3.06589
207286_at	KIAA0635	-5.1792	-6.6153	-8.2877	-5.7486	-5.7642	-2.7046	-3.87188	-5.77032	3.06572
1562490_at	FLJ37964	-5.9658	-2.7274	-5.9302	-2.0256	-2.4532	-1.2345	-5.078	-4.29056	3.05606
1565947_a_at	RPL37	-8.2002	-2.6118	-6.2653	-5.9479	-4.227	-2.8059	-4.6692	-5.86192	3.05602
205168_at	DDR2	0.6035	0.9657	-0.6735	-2.1727	-0.2962	2.162	-1.92479	-0.892739	3.05474
233700_at	PPP1R12B	-5.0209	-3.3277	-6.8614	-5.2765	-4.673	-2.1469	-4.16353	-5.19907	3.05217
236085_at	MGC26610	-6.3104	-5.0116	-2.5615	-2.9258	-2.028	-0.647	-4.6692	-3.69898	3.05198
1561198_at	---	-4.7331	-3.6082	-6.9658	-8.0398	-6.3104	-3.257	-5.49535	-6.30889	3.05189
238808_at	HOXA13	-5.8954	-2.5345	-6.4051	-4.2765	-4.7408	-2.1329	-4.60478	-5.18452	3.05162
215918_s_at	SPTBN1	-5.8783	-3.1792	-1.3681	-3.9127	-1.3952	-0.3804	-4.60478	-3.43182	3.05142
238458_at	EFHA2	-3.5977	-0.5722	-8.9658	-4.436	-1.8303	-1.9018	-5.91584	-4.94913	3.04733
1558770_a_at	C17orf38	-1.9885	-1.7466	-4.5395	0.3024	-0.6215	1.0679	-3.03904	-1.97723	3.04513
1556061_at	LOC283012	-0.441	0.6092	0.8064	-1.3801	-0.9105	2.143	-2.58343	-0.901725	3.04473
230139_at	---	-1.4251	-0.7408	-2.8242	-2.4407	-2.8635	0.7755	-1.79076	-2.26885	3.04435
239618_at	---	-3.5735	-3.458	-7.5328	-4.9931	-7.1584	-2.6511	-5.2013	-5.69182	3.04072
205880_at	PRKD1	-2.7046	-4.5395	-3.904	-8.0398	-1.9116	-1.3119	-5.2013	-4.35226	3.04036
223834_at	PDCD1LG1	3.2169	-0.9418	-0.7529	0.7546	1.4618	3.4323	-2.7201	0.39206	3.04024
239849_at	EMCN	-6.2877	-4.4051	-7.2002	-6.4548	-5.2877	-2.9726	-4.8246	-6.011	3.0384
1566081_at	---	-7.0783	-6.8954	-7.1178	-4.1329	-6.2877	-2.928	-5.2013	-5.9636	3.0356
230240_at	---	-5.1792	-1.0789	-3.9839	-5.1078	-1.3459	-0.8014	-3.55957	-3.83527	3.03387
218087_s_at	SORBS1	-7.4804	-6.7642	-3.1871	-1.9412	-2.1494	-0.0142	-0.482205	-3.04806	3.03386
1552806_a_at	SIGLEC10	-2.596	-3.8448	-3.0831	-2.2082	-3.035	0.3071	-2.69171	-2.7228	3.0299
206589_at	GFI1	-5.0979	-0.4454	-1.0979	-1.1172	0.8037	0.919	-4.04378	-2.11062	3.02962
241866_at	SLC16A7	-4.1078	-2.5907	-3.2056	-5.4051	-1.9568	-0.6078	-3.51171	-3.6374	3.0296
226653_at	MARK1	-3.7331	0.5666	-3.7563	-3.5977	-2.9479	-0.2951	-2.58343	-3.32369	3.02859
201340_s_at	ENC1	-2.3974	-4.0116	-4.0256	-5.4051	-4.4051	-1.2189	-4.98901	-4.24444	3.02554
1552750_at	CIB3	-7.2877	-4.3629	-4.1792	-4.7103	-5.673	-2.3629	-5.078	-5.38564	3.02274
222926_at	DCDC2	-5.7027	-5.673	-7.9658	-7.4804	-3.1178	-2.9635	-5.66052	-5.98544	3.02194
1561562_at	---	-7.1584	-6.357	-6.5598	-7.7027	-3.9434	-3.1871	-5.66052	-6.20496	3.01786
233150_at	GALNTL5	-5.1178	-6.2216	-6.2216	-6.0209	-4.6804	-2.4313	-5.2013	-5.4484	3.0171
228450_at	PLEKHA7	-3.402	-0.8029	-6.357	-3.2163	-3.9302	-0.7844	-2.10029	-3.80116	3.01676
241883_x_at	---	0.7797	-1.8375	-5.6878	-3.6767	-7.1584	-1.1367	-5.01538	-4.15172	3.01502
242899_at	SESN3	-1.3778	-0.9467	-1.4282	-6.5873	-5.2877	-0.0544	-0.656463	-3.06749	3.01309
225731_at	KIAA1223	-7.6439	-4.195	0.6143	-3.7524	0.1563	0.7539	-0.670249	-2.25919	3.01309
235150_at	SESN3	-0.7452	0.3136	-1.2633	-2.0116	-1.8009	1.465	-1.90836	-1.54587	3.01087
215309_at	---	-8.9658	-5.2877	-7.8283	-4.4804	-7.2433	-3.8365	-5.71358	-6.84628	3.00978
226811_at	FAM46C	1.6797	1.241	-3.737	1.3019	-0.2973	1.7569	-5.2013	-1.2508	3.0077
231013_at	---	-5.0589	-2.1507	1.5216	-3.9977	-2.7427	1.2877	1.68356	-1.71883	3.00653
1568930_at	FLJ11767	-6.9658	-6.5598	-7.0023	-7.2877	-5.7331	-3.3511	-4.79792	-6.35736	3.00626
244385_at	---	-2.174	-5.2877	-2.3033	-2.6457	-0.3503	1.3745	-0.684167	-1.63149	3.00599
211680_at	PDLIM5	-7.7027	-4.8201	-3.6224	-6.9658	-5.1278	-2.812	-5.66052	-5.81584	3.00384
231749_at	TIMM13	-6.8283	-2.5047	-6.8283	-5.7642	-4.6511	-2.8997	-5.43835	-5.90205	3.00235
1562054_at	FLJ32867	-3.7642	-4.4112	-4.1482	-8.3808	-5.7027	-2.5718	-5.86677	-5.57253	3.00073
237556_at	---	-5.8954	-5.6878	-7.1584	-7.0783	-5.5328	-3.1354	-5.01538	-6.13606	3.00066
1553193_at	ZNF441	-4.2163	-4.2934	-6.9302	-6.6439	-5.9127	-2.851	-5.55139	-5.8509	2.9999
215282_at	ANAPC13	-8.1178	-7.7642	-2.7009	-6.8283	-6.2002	-2.8911	-5.60645	-5.89073	2.99963
205505_at	GCNT1	-4.2488	-2.8594	1.2723	-1.889	-1.1203	1.24	-2.80874	-1.75891	2.99891
209060_x_at	NCOA3	1.1022	-0.0565	2.0303	0.4016	0.2982	3.2865	-2.38853	0.288754	2.99775
214212_x_at	PLEKHC1	-6.2216	-2.2612	-0.9788	-5.812	-1.9324	-0.662	-3.35275	-3.65951	2.99751
208348_s_at	CBLB	-6.7959	-5.8783	-8.1178	-6.7331	-2.6841	-2.9794	-5.55139	-5.97646	2.99706
228684_at	ZNF503	-7.0398	-6.5064	-6.7331	-6.673	-5.5735	-2.8303	-3.11187	-5.82625	2.99595
207310_s_at	NOS1	-6.0398	-3.9931	-4.6511	-5.6012	-1.5899	-1.2304	-3.22788	-4.22198	2.99158
243835_at	---	0.8803	-0.0174	-4.4297	-1.1798	-0.4216	1.5665	-1.95823	-1.42181	2.98831
1557347_at	MCPH1	-5.8283	-2.3219	-2.6529	-6.8283	-3.6547	-1.1668	-1.79076	-4.15099	2.98419
213843_x_at	SLC6A8	-3.5769	-0.944	-3.1976	-5.8614	-0.6179	-0.1973	-2.63656	-3.17807	2.98077
1559840_s_at	TBX18	-2.8741	-7.0398	-3.7293	-3.2297	-4.772	-1.0052	-5.32156	-3.98533	2.98013
222885_at	EMCN	-7.5328	-6.5064	-7.2877	-4.9568	-1.9635	-2.3853	-5.078	-5.36376	2.97846
215552_s_at	ESR1	-2.9127	-2.3004	-4.6012	-6.2216	-5.088	-1.5838	-3.98539	-4.56178	2.97798
241098_at	CLECSF12	-6.4804	-4.4548	-5.2433	-5.1482	-6.8614	-2.9018	-5.66052	-5.87876	2.97696
235648_at	ZNF567	1.4474	-0.7869	0.275	-8.4804	-0.954	1.3781	-0.278437	-1.59809	2.97619
204174_at	ALOX5AP	6.377	3.5099	-0.5718	0.648	-0.6326	4.3721	1.16014	1.39615	2.97595
242351_at	---	-8.3808	-6.8283	-6.8954	-4.7959	-2.028	-2.4422	-4.98901	-5.41782	2.97562
235567_at	---	-1.6878	0.9713	-3.2653	-2.9703	-2.939	-0.1059	-4.54047	-3.08057	2.97467
1558653_at	LOC339751	2.4466	-3.7486	-0.052	2.5726	0.2638	3.0353	-4.92572	0.0610569	2.97424
210711_at	MGC5457	-1.4974	-0.9562	-5.6295	-2.028	-4.3219	-0.3022	-2.9031	-3.27598	2.97378
1557765_at	LOC340109	-4.2709	-0.7032	-3.3838	-8.8283	-5.7959	-2.6259	-5.71358	-5.5985	2.9726
241340_at	CASP4	-5.8448	-7.6439	-8.1178	-2.8079	-4.6439	-2.399	-5.43835	-5.37055	2.97155
243366_s_at	ITGA4	-7.5873	-1.9851	1.5816	1.2232	1.3023	1.2182	-5.26184	-1.74841	2.96661
1556579_s_at	IGSF10	-3.6953	-0.9029	-0.3375	0.5265	-1.0734	1.7662	-1.40926	-1.19779	2.96399
1568603_at	CADPS	-6.673	-4.0069	-7.3335	-2.6493	-4.939	-2.3408	-4.92572	-5.3041	2.9633
201438_at	COL6A3	-3.8283	1.9995	-5.2216	1.2383	-4.0589	0.2024	-1.92479	-2.75906	2.96146
208375_at	IFNA1	-8.0398	-4.6367	-6.1178	-7.2002	-5.5328	-3.4965	-5.38041	-6.4542	2.9577
216642_at	---	-4.0162	-4.8868	-6.4804	-6.7959	-4.8954	-2.3914	-4.54047	-5.34567	2.95427
217334_at	OR2J3	-3.2433	-3.2433	-7.2877	-6.4051	-5.9127	-2.5632	-4.73362	-5.51648	2.95328
209468_at	LRP5	-4.9568	-4.8699	-6.3808	-6.2653	-1.8562	-1.4501	-2.55758	-4.40334	2.95324
216905_s_at	ST14	-6.7642	-5.5735	-5.299	-6.357	-4.8201	-2.6547	-4.79792	-5.60764	2.95294
1560959_a_at	---	-8.3808	-5.5462	-6.3104	-5.8614	-2.1936	-2.673	-5.38041	-5.62532	2.95232
206071_s_at	EPHA3	-7.4804	-1.8975	-6.2433	-2.4804	-1.9602	-1.6657	-4.92572	-4.618	2.9523
221440_s_at	RBBP9	-2.1291	-1.0722	-0.2223	-1.462	0.4803	1.6294	-3.26848	-1.32032	2.94972
234823_at	SNTG2	-8.2002	-5.673	-5.673	-5.5328	-5.3688	-3.0589	-5.26184	-6.00733	2.94843
227203_at	FBXL17	-0.415	-1.1779	-1.5088	-1.1903	0.226	2.362	-0.0405236	-0.585725	2.94772
237924_at	---	-6.4297	-4.2433	-3.6584	-6.8283	-6.2433	-2.6439	-4.79792	-5.59152	2.94762
244887_at	RGS13	-3.4517	-1.2863	-2.1714	-3.1354	0.074	0.2755	-4.6692	-2.67074	2.94624
1555225_at	C1orf43	-1.8646	-1.8201	-0.707	-0.556	-2.1857	1.5673	-1.58091	-1.37884	2.94614
235753_at	---	-4.1897	-5.0783	-1.7408	-3.3511	-2.6065	0.4119	-0.763216	-2.53026	2.94216
217966_s_at	C1orf24	2.5123	2.5727	1.8443	1.3182	-4.7642	3.2932	0.844675	0.351055	2.94214
237995_at	KIAA0318	-5.4675	-1.1989	-5.2765	-5.4051	-5.673	-2.3838	-4.79792	-5.324	2.9402
232850_at	DCDC2	-4.7959	-5.7331	-0.6299	-7.0783	-0.6322	-0.7046	-5.078	-3.64286	2.93826
230258_at	GLIS3	-1.8211	-4.174	-0.42	-5.0209	-3.4965	0.0009	-3.92808	-2.93732	2.93822
223665_at	ARPM1	-1.0893	-3.7447	-2.904	-4.812	-4.1482	-0.3952	-3.71032	-3.33276	2.93756
232868_at	C9orf11	-6.4051	-3.699	-4.138	-3.8489	-1.7593	-1.3577	-5.32156	-4.29457	2.93687
229171_at	---	-5.9479	-2.5479	-5.7799	-7.0783	-4.357	-2.5179	-4.10318	-5.45326	2.93536
1564164_at	FLJ20054	0.1301	0.6845	-2.5129	0.2664	0.516	1.7067	-4.54047	-1.22817	2.93487
219341_at	CLN8	-6.0398	-6.673	-5.4051	-5.6153	-3.0979	-1.8406	-3.71032	-4.77368	2.93308
204283_at	FARS2	2.9704	3.0321	0.4986	4.3602	0.9605	4.8649	0.8699	1.93192	2.93298
1557078_at	MGC19764	-4.4112	-0.0698	-1.2723	-2.7009	-4.0445	-0.1613	-3.03904	-3.09359	2.93229
1557915_s_at	GSTO1	4.1723	3.588	3.8418	4.1053	-2.4035	4.0298	-4.22474	1.09823	2.93157
230744_at	---	-7.0023	-5.5328	-5.0493	-4.2877	-4.812	-2.2584	-4.79792	-5.18984	2.93144
1558791_at	LOC286467	-6.0209	-2.5942	-2.5345	-5.4173	-4.3748	-1.634	-4.4764	-4.56478	2.93078
224503_s_at	ZCCHC2	-2.436	-5.4675	-3.6547	-2.0517	-4.2163	0.1953	-1.30881	-2.7335	2.9288
229880_at	---	-5.1078	-3.1662	-4.4235	-5.8448	-3.1688	-1.3255	-2.7201	-4.253	2.9275
207447_s_at	HGNT-IV-H	-8.5873	-3.2082	-5.7331	-5.0685	-3.0517	-2.6953	-5.66052	-5.62022	2.92492
1561513_at	---	-5.6878	-2.2584	-3.2056	-6.3335	-5.8448	-2.4112	-5.60645	-5.33563	2.92443
205609_at	ANGPT1	-5.357	-6.138	-7.3808	-5.6584	-4.812	-2.7939	-5.38041	-5.71772	2.92382
233923_at	FLJ32810	-7.3808	-6.5064	-6.8614	-7.5328	-5.0398	-3.2136	-3.87188	-6.13734	2.92374
206202_at	MEOX2	-7.7642	-7.9658	-4.0023	-7.4804	-5.8448	-3.161	-5.32156	-6.08265	2.92165
239905_at	---	-6.2433	-5.0493	-7.5328	-6.5873	-2.8804	-2.816	-5.43835	-5.73643	2.92043
230323_s_at	TMEM45B	-6.2002	-6.6153	-8.5873	-4.0398	-5.0303	-2.904	-5.26184	-5.82389	2.91989
1553579_a_at	SPAG11	-6.0209	-5.5328	-7.7642	-6.1178	-6.0398	-3.357	-5.43835	-6.27621	2.91921
1564872_at	---	-5.6153	-3.2136	-7.0023	-7.7027	-3.3162	-2.9302	-5.60645	-5.84859	2.91839
233847_x_at	---	-8.4804	-3.9479	-3.458	-6.6439	-8.2877	-3.6953	-6.19033	-6.61207	2.91677
216966_at	---	-4.8448	-5.6439	-7.0398	-4.2488	-5.0493	-2.422	-5.49535	-5.33561	2.91361
213156_at	---	-2.3853	-3.7141	-6.5328	-3.4235	-2.6277	-0.1228	-0.208879	-3.03564	2.91284
1555665_at	---	-5.7799	-7.0398	-6.9302	-5.6584	-4.5328	-2.4564	-3.92808	-5.36588	2.90948
205730_s_at	ABLIM3	-6.4051	-6.6439	-4.8201	-6.5598	-5.1897	-2.3393	-3.26848	-5.24864	2.90934
239237_at	---	1.5068	0.7609	0.3075	-5.2433	1.5917	1.8871	-3.26848	-1.02116	2.90826
1564220_a_at	---	-3.662	0.7963	-6.2433	-8.1178	-4.2056	-2.5412	-5.01538	-5.44882	2.90762
228051_at	LOC202451	-4.9931	-4.2543	-2.8997	-0.9726	-2.0637	-0.3786	-5.49535	-3.28489	2.90629
242948_x_at	---	-5.8954	-5.9479	-8.8283	-5.8783	-3.6953	-3.1078	-5.76564	-6.01259	2.90479
1568638_a_at	LOC169355	-2.8635	-5.9658	-6.5328	-4.357	-5.5195	-2.0046	-5.26184	-4.90693	2.90233
212957_s_at	LOC92249	-5.4675	-0.7009	-5.1897	-5.9839	-3.1871	-1.5752	-2.55758	-4.47716	2.90196
238521_at	---	-7.3335	-2.1165	-5.7331	-7.5873	-1.9008	-2.5718	-4.79792	-5.47052	2.89872
226697_at	LOC92689	-3.3019	-4.4051	-3.904	-7.2877	-4.5195	-1.7389	-4.16353	-4.63533	2.89643
244610_x_at	UBE2E2	-7.9658	0.7959	-1.5692	-7.9658	-3.8324	-1.8531	-2.4115	-4.74894	2.89584
210690_at	KLRC4	-6.7642	-8.2002	-7.1178	-8.4804	-2.9523	-3.3306	-5.8167	-6.22628	2.89568
244533_at	---	-5.6153	-2.2529	-2.4422	-1.9512	-5.8448	-1.0613	-3.92808	-3.95632	2.89502
235104_at	LRAP	-2.4454	-0.3353	-1.9083	-3.0398	0.5164	1.3121	-1.03469	-1.58236	2.89446
243168_at	PDZK1	-5.357	-5.1897	-7.1178	-6.3335	-4.2163	-2.7642	-5.26184	-5.65729	2.89309
237496_at	PAPSS2	-8.5873	-3.4422	-7.3335	-7.8954	-4.6439	-3.9214	-5.60645	-6.81331	2.89191
211453_s_at	AKT2	-3.3629	-5.7799	-4.7959	-1.7217	-4.8365	-0.7312	-3.39649	-3.6227	2.8915
1553468_at	HYDIN	-4.4112	-3.8039	-7.6439	-7.2877	-4.4804	-2.7065	-4.16353	-5.59735	2.89085
223620_at	GPR34	-2.5735	-3.3133	-3.2461	-7.1584	-2.57	-1.1798	-4.79792	-4.06918	2.88938
236324_at	MBP	-7.2002	-5.8954	-6.2433	-6.3104	-3.5804	-2.3929	-3.07502	-5.28186	2.88896
218692_at	FLJ20366	-1.3884	-1.266	0.8767	-2.5821	-1.5555	0.9613	-4.98901	-1.92766	2.88896
222939_s_at	SLC16A10	-6.8283	-2.0422	0.3348	-5.4297	-2.7408	-0.699	-3.26848	-3.5865	2.8875
218976_at	DNAJC12	-0.172	0.7848	0.4701	-0.851	0.1262	2.3884	-2.06344	-0.498029	2.88643
231791_at	ASAH2	-1.9613	-5.3808	-2.8594	-3.5362	-3.402	-0.3353	-4.34942	-3.22166	2.88636
218800_at	SRD5A2L	-7.5328	-4.939	-5.6878	-1.7476	-1.8656	-1.4143	-4.6692	-4.3006	2.8863
206432_at	HAS2	-6.5064	-3.8324	-7.2433	-3.7179	-5.5462	-2.816	-5.49535	-5.70183	2.88583
210145_at	PLA2G4A	2.4441	-5.2877	3.5829	-0.5467	2.26	4.6148	0.905186	1.7291	2.8857
228284_at	TLE1	-5.6153	-7.4804	0.4062	-3.7839	-1.3644	0.5666	-1.22503	-2.31649	2.88309
1554970_at	PDILT	-7.5328	-6.6153	-7.4297	-2.1431	-5.1178	-2.3944	-4.16353	-5.27739	2.88299
224219_s_at	TRPC4	-6.5873	-7.6439	-6.7642	-8.2877	-5.7486	-3.7065	-5.55139	-6.58784	2.88134
212977_at	CMKOR1	-6.3808	1.7233	-6.8283	-6.7027	-6.0398	-3.257	-4.73362	-6.13704	2.88004
1562415_a_at	SPOCD1	-4.4612	-2.9105	-6.9658	-7.9658	-1.6841	-1.9613	-3.11187	-4.83775	2.87645
242469_at	LOC120376	-3.6767	-2.3793	-2.3914	-3.4548	0.7647	0.4086	-3.55957	-2.46355	2.87215
235465_at	FLJ25477	-7.7027	-5.8783	-3.8489	-8.9658	-5.6878	-3.4454	-5.38041	-6.31712	2.87172
230254_at	---	-3.3599	-2.1884	-3.9748	-2.662	-2.1304	-0.1156	-2.80874	-2.98717	2.87157
239021_at	---	-3.8039	-3.2821	-7.2433	-3.3423	-2.3321	-1.2156	-3.71032	-4.08638	2.87078
243582_at	SH3RF2	-2.6457	-6.8614	-5.1792	-5.0209	-2.0174	-0.774	-3.35275	-3.64319	2.86919
201942_s_at	CPD	-0.1197	0.7312	0.8166	-0.4262	0.5907	2.3242	-3.58264	-0.544248	2.86845
212807_s_at	SORT1	-2.2653	-0.1956	0.7858	0.2019	0.8012	1.8391	-4.6692	-1.02912	2.86822
205410_s_at	ATP2B4	0.4596	0.6141	-1.6376	1.4786	1.0325	2.3925	-3.71032	-0.475444	2.86794
1556970_at	---	-6.357	-4.9568	-5.2002	-4.9214	-4.8531	-2.1405	-3.71032	-5.0084	2.8679
240563_at	---	-6.5328	-2.7602	-7.1178	-6.2877	-6.4548	-3.5429	-5.66052	-6.41072	2.86782
1552629_a_at	PTDSR	-6.6439	-7.4297	-7.0783	-6.5598	-4.8783	-3.0469	-4.41267	-5.91459	2.86769
214104_at	GPR161	-0.2633	0.9103	-1.3496	1.1504	0.3421	2.3824	-2.30014	-0.484107	2.86651
216868_s_at	---	-7.8283	-6.0398	-7.0783	-7.3335	-6.4548	-3.9258	-5.26184	-6.79135	2.86555
229817_at	---	-3.4868	-1.5821	-1.4667	-2.7141	-1.1546	0.5061	-2.96953	-2.35835	2.86445
215184_at	DAPK2	-4.5262	-4.0541	-4.0734	-3.4204	-3.1329	-0.9083	-3.71032	-3.77264	2.86434
1559264_at	LOC286190	-4.0116	-2.9346	-4.6012	-7.0023	-5.8448	-2.5496	-5.60645	-5.41327	2.86367
222819_at	CTPS2	-7.7027	-6.7642	1.2802	-7.2877	0.5629	-0.7814	-5.078	-3.64506	2.86366
208175_s_at	DMP1	-7.3808	-3.6804	-6.7027	-7.3335	-7.6439	-4.1128	-5.8167	-6.97552	2.86272
229271_x_at	COL11A1	-5.1482	-4.3104	-5.299	-7.4804	-6.1584	-3.1482	-5.96394	-6.00999	2.86179
218699_at	RAB7L1	3.1117	3.1725	2.0911	2.4584	1.8236	5.0955	1.69503	2.23597	2.85953
207262_at	APOF	-6.4051	-7.9658	-7.3808	-5.8614	-5.2109	-3.0589	-4.73362	-5.91836	2.85946
1569203_at	CXCL2	-6.1792	-6.9302	-5.1688	-5.6439	-7.2433	-2.9862	-4.98901	-5.84484	2.85864
241647_x_at	---	-4.9931	-7.5873	-7.5328	-3.8448	-8.9658	-3.4204	-6.05727	-6.27875	2.85835
201062_at	STOM	-5.9479	-3.0589	-5.7027	-7.8954	-6.1792	-3.4204	-5.66052	-6.27714	2.85674
221558_s_at	LEF1	-2.4251	3.4476	0.3887	-4.4998	1.5584	1.1681	-3.46503	-1.68857	2.85667
222918_at	---	-5.3688	-4.1128	-1.3277	-5.6878	-2.5195	-0.6025	-2.38853	-3.45847	2.85597
1569102_at	ABCA4	-7.7027	-4.6295	-3.4391	-7.3335	-4.1897	-2.5615	-4.41267	-5.41553	2.85403
244703_x_at	IPO9	-1.2049	-0.8536	-6.7642	-2.7583	-1.5572	-0.2491	-3.22788	-3.1025	2.8534
1554258_a_at	DNAJC5B	2.883	-0.1828	3.3514	-3.3778	-0.412	2.7188	-3.11187	-0.133454	2.85225
223918_at	ACSL6	-7.1584	-3.6953	-7.3808	-6.2653	-3.4868	-3.0116	-5.01538	-5.86134	2.84974
1568751_at	RGS13	-6.5064	-2.6493	-6.3808	-5.7642	-2.673	-2.589	-5.86677	-5.43823	2.84923
1560806_at	LOC150527	-5.7642	-6.9302	-6.9658	-6.0783	-3.1818	-2.2919	-3.71032	-5.14008	2.84818
219377_at	C18orf11	-1.6242	-1.7408	-1.9512	-1.0058	-4.6953	0.8849	-0.537985	-1.9629	2.8478
243930_x_at	GLIPR1	-5.6012	-4.0541	-6.0209	-4.1128	-6.7959	-2.4112	-3.76298	-5.25876	2.84756
221933_at	NLGN4X	-6.7027	0.5675	-3.8365	-6.7959	-6.9658	-3.1078	-5.43835	-5.94785	2.84005
211612_s_at	IL13RA1	3.2871	-0.4147	2.3647	-4.6153	2.8146	3.4767	-0.663339	0.637552	2.83915
209682_at	CBLB	-0.5816	-0.8531	-1.327	1.2801	0.8083	2.7617	-0.566705	-0.0773809	2.83908
227370_at	KIAA1946	-8.2877	1.4988	-0.0559	1.3804	-0.7108	1.0246	-1.39775	-1.81435	2.83895
219174_at	CCDC2	0.1485	0.3387	-0.944	-2.5278	1.2804	2.2889	-0.7053	-0.54964	2.83854
1558323_at	---	-7.9658	-1.7198	-5.3808	-4.4422	-3.9703	-2.3718	-4.28674	-5.20917	2.83737
222774_s_at	NETO2	-6.0783	1.4705	1.6293	-5.6439	0.6454	0.8587	-0.440264	-1.97755	2.83625
241674_s_at	---	-8.8283	-3.4998	-6.4548	-8.0398	-4.7331	-3.9794	-6.01108	-6.81342	2.83402
231703_s_at	---	-6.5873	-7.0023	-5.2324	-6.1792	-4.1228	-2.6313	-5.2013	-5.4646	2.8333
221234_s_at	BACH2	-6.0023	-7.5328	0.5083	-0.7979	-1.6693	0.2425	-4.98901	-2.59004	2.83254
238733_at	---	-7.1178	0.1986	-6.3335	-0.8004	-1.6135	-0.8847	-2.7201	-3.71706	2.83236
236264_at	LPHN3	-7.9658	-7.4804	-7.1178	-3.161	-6.8954	-3.2737	-5.38041	-6.10408	2.83038
1568739_at	LOC285692	-7.0023	-5.2433	-6.8614	-4.3629	-5.812	-3.1103	-5.66052	-5.93982	2.82952
210893_at	---	-6.357	-6.2653	-5.6012	-5.8614	-2.5262	-2.3929	-5.76564	-5.22229	2.82939
220302_at	MAK	-0.9602	-0.9851	-4.0023	-1.0104	-3.8868	0.3647	-2.45857	-2.46365	2.82835
1552754_a_at	IGSF4D	-6.7331	-8.3808	-4.8868	-7.9658	-4.195	-3.0493	-5.60645	-5.87743	2.82813
226150_at	HTPAP	-0.5253	0.3082	-0.9362	-0.2605	-0.9822	2.2423	-0.218975	-0.584635	2.82693
233306_at	C1orf1	-2.4454	-1.6304	-0.8155	-5.0116	-1.6313	0.2081	-3.18827	-2.61841	2.82651
240433_x_at	---	-6.5064	-5.3219	-8.5873	-3.1533	-5.9658	-3.0807	-5.32156	-5.90687	2.82617
228011_at	LOC137392	-3.7103	0.111	-4.5328	-4.0116	0.3302	0.1921	-1.23524	-2.63195	2.82405
213415_at	CLIC2	3.4491	2.8787	-2.4204	-2.6331	2.9409	2.5573	-2.66387	-0.265474	2.82277
1560525_at	---	2.7509	0.164	-3.6511	-2.3423	-0.2485	1.2287	-4.4764	-1.59348	2.82218
212062_at	ATP9A	0.6414	-0.9181	-5.9127	-4.1178	-2.223	-0.3342	-4.16353	-3.15513	2.82093
1554049_s_at	WDR42A	-4.8448	-3.3019	-5.0589	-1.9127	-1.244	-0.1907	-1.99245	-3.01057	2.81987
229088_at	---	-5.2216	-3.0327	-2.2284	-5.4051	-5.7642	-1.8699	-4.8246	-4.68878	2.81888
212094_at	PEG10	-1.0758	1.4653	2.223	-5.299	2.541	3.0715	2.8753	0.252899	2.8186
209129_at	TRIP6	0.4992	-1.9479	1.4419	-3.2681	-1.4305	2.2587	-0.0360543	-0.558711	2.81741
208502_s_at	PITX1	-5.7331	-0.1877	-7.5873	-0.0622	-0.1056	0.1456	0.130243	-2.67159	2.81719
237148_at	AMMECR1	-5.9839	-4.4675	-6.2653	-5.6153	-4.8699	-2.7331	-5.01538	-5.54996	2.81686
228078_at	---	-5.7486	-4.1228	-7.3808	-6.4548	-5.2543	-2.7602	-3.03904	-5.57551	2.81531
203510_at	MET	-3	0.8886	4.6409	2.2325	1.5181	4.1159	1.11665	1.30163	2.81427
209950_s_at	VILL	-4.6953	-4.1228	-5.1897	-4.195	-4.3452	-1.2277	-1.76095	-4.03723	2.80953
241014_at	LOC339400	-1.9714	-8.2002	-3.2765	-8.3808	-3.1178	-1.4868	-4.73362	-4.29602	2.80922
1563040_s_at	---	-6.3808	-7.2433	-5.7642	-8.7027	-5.8448	-3.7027	-5.86677	-6.51185	2.80915
204282_s_at	FARS2	1.7905	2.5491	-0.6457	3.2109	-0.1153	3.6645	0.0463318	0.857346	2.80715
224089_at	---	-6.8614	-2.7779	-5.1897	-5.2765	-5.0979	-2.6259	-4.73362	-5.43182	2.80592
227329_at	BTBD4	-4.9931	-2.5328	-3.0116	-2.1546	-1.8303	-0.2092	-3.07502	-3.01292	2.80372
234523_at	---	-3.8783	-7.0783	-7.8954	-5.4051	-5.8783	-2.8847	-5.38041	-5.6875	2.8028
206414_s_at	DDEF2	1.4731	-6.2216	-7.5328	1.1341	-1.3801	1.5263	-0.0767847	-1.2765	2.8028
1564459_at	---	-7.2433	-5.7331	-6.7959	-7.1178	-5.5598	-3.1153	-2.87097	-5.91755	2.80225
234352_x_at	---	-8.7027	-8.0398	-4.9302	-4.6878	-4.1482	-2.8344	-5.71358	-5.6365	2.8021
1552482_at	RAPH1	-2.8181	-2.1714	-3.4771	-5.0398	-0.917	-0.6475	-4.98901	-3.4482	2.8007
1570114_at	MAMDC1	-6.4051	-5.9839	-7.3808	-6.4548	-4.904	-3.257	-5.14	-6.05694	2.79994
227834_at	C6orf198	-6.7959	-2.088	-2.6475	-3.5328	-5.5195	-1.9401	-5.2013	-4.7394	2.7993
227719_at	---	1.8536	-1.8314	-1.576	-0.8115	-0.7696	2.7556	1.08622	-0.0434557	2.79906
213110_s_at	COL4A5	0.3798	-4.7563	-5.1688	-0.6188	0.3577	0.699	-5.43835	-2.09769	2.79669
233889_at	TBX18	-5.1178	-4.3748	-2.5666	-5.7027	-3.4612	-1.443	-4.34942	-4.23954	2.79654
240378_at	MAPKAP1	-3.2379	-5.0023	-5.7959	-3.9214	-5.8954	-1.9083	-4.6692	-4.70396	2.79566
221608_at	---	-7.1178	-3.7065	-6.1792	-6.673	-5.1792	-2.8656	-3.14961	-5.65976	2.79416
219915_s_at	SLC16A10	-3.5395	-2.0991	-1.6611	-5.1278	-1.6684	-0.6929	-5.43835	-3.48703	2.79413
231645_s_at	---	-7.2877	-5.1278	-7.7642	-5.9479	-2.9324	-2.9523	-4.79792	-5.74602	2.79372
211200_s_at	MGC12458	-7.8954	-4.3335	-7.0023	-7.0398	-1.9512	-2.5064	-2.60975	-5.29969	2.79329
229360_at	SUHW2	-6.1792	1.686	-0.3662	-6.3808	-0.0502	-0.1672	-1.8212	-2.95952	2.79232
1557410_at	MLSTD1	-5.9658	-3.5496	-4.772	-5.3929	-0.46	-1.018	-2.45857	-3.80985	2.79185
209615_s_at	PAK1	-0.8536	-1.3076	-1.2688	-0.0586	-4.5262	0.9899	-2.30014	-1.80147	2.79137
231112_at	SNRPE	-3.5295	-0.6313	-6.2877	-4.8283	-4.2379	-1.6233	-3.18827	-4.41433	2.79103
221653_x_at	APOL2	1.4018	-0.0003	0.1971	0.0283	-0.9885	2.96	0.207658	0.169272	2.79073
231423_s_at	ANKRD16	-5.1584	-4.3748	-1.1424	-4.093	-3.9703	-0.484	-1.99245	-3.27131	2.78731
209122_at	ADFP	3.2452	-7.1178	0.3134	3.7382	0.5753	4.4699	0.542488	1.68292	2.78698
226771_at	ATP8B2	1.2826	2.3173	1.1154	0.967	0.8764	3.8186	0.922511	1.03278	2.78582
233821_at	RAB32	-6.5328	-8.9658	-4.3335	-5.8783	-5.673	-2.851	-5.76564	-5.63665	2.78565
233461_x_at	ZNF226	-0.229	-0.8836	-5.7486	-2.9412	-0.0215	0.6714	-1.62051	-2.11216	2.78356
239210_at	PBX1	-2.9062	-0.9291	-2.904	-3.3899	-3.1128	-0.8004	-5.60645	-3.58387	2.78347
224414_s_at	CARD6	-2.9658	-5.5195	-4.8699	-2.8911	-2.7389	-0.7924	-4.41267	-3.57567	2.78327
205164_at	GCAT	-4.7027	-5.5598	-0.8049	-0.078	-3.1004	0.8589	-0.935631	-1.92433	2.78323
217590_s_at	TRPA1	-4.2653	-7.1178	-6.9658	-4.0162	-5.1482	-2.0093	-3.55957	-4.79101	2.78171
231929_at	---	-8.0398	-7.2877	-0.8699	-1.5204	-0.7403	0.6566	0.545473	-2.12499	2.78159
243546_at	SESN3	-0.6634	-0.0559	-1.6511	-3.8783	-2.1989	1.4657	1.8143	-1.31548	2.78118
1569254_s_at	MGC16733	-6.0979	-4.4422	-5.9479	-6.5598	-5.4675	-3.1329	-5.49535	-5.91369	2.78079
202388_at	RGS2	-0.0933	2.9551	2.541	-6.5064	3.6926	2.6854	-0.109279	-0.0950757	2.78048
203505_at	ABCA1	-7.5328	-0.2567	-3.299	-8.7027	-3.5838	-2.7027	-4.28674	-5.48101	2.77831
238862_at	DKFZp761N1114	-6.0979	-2.8406	-7.4297	-6.7959	-5.1278	-3.195	-4.41267	-5.97279	2.77779
216967_at	---	-3.7141	-3.1456	-3.5632	-3.7141	-4.9931	-1.0899	-3.35275	-3.86745	2.77755
1570397_x_at	LOC440078	-5.7799	-3.299	-5.4933	-6.5328	-4.9568	-2.7919	-5.078	-5.56816	2.77626
1556982_at	HHAT	-1.8211	-1.2919	-1.3481	-1.221	-1.3169	1.2292	-2.02751	-1.54692	2.77612
1565730_at	ALDH3B1	-5.3452	-5.5598	-6.4297	-7.0023	-5.088	-2.6511	-3.26848	-5.42674	2.77564
222947_at	---	-2.7486	-7.7027	-7.2877	-6.0398	-3.5666	-2.2653	-5.55139	-5.03882	2.77352
1556350_a_at	EIF4A2	-3.8201	-4.0734	-7.4297	-5.5064	-7.2433	-2.9931	-4.8246	-5.76482	2.77172
222255_at	PRX	-6.1178	-5.673	-7.6439	-7.2877	-5.5462	-3.4081	-4.28674	-6.17647	2.76837
209828_s_at	IL16	-5.4297	-4.904	-5.8283	-6.5064	-3.9748	-2.3437	-3.81684	-5.11121	2.76751
232653_at	---	-4.2543	-2.1392	-4.8954	-1.7939	-3.8242	-1.0819	-4.4764	-3.84884	2.76694
236086_at	LOC196337	-7.0783	-7.4804	-4.9839	-6.7642	-5.1278	-2.8448	-4.10318	-5.61148	2.76668
235631_at	DDR2	-0.0767	0.3964	-1.0309	-4.5064	-0.1004	1.1913	-2.15739	-1.57436	2.76566
201508_at	IGFBP4	-2.4313	0.2263	-4.5395	-3.1228	-1.6841	0.0957	-1.56795	-2.66913	2.76483
222913_at	KLF3	-4.1431	-1.8594	-1.0985	-3.9568	-0.5092	0.1768	-3.22788	-2.5871	2.7639
1569850_at	LPHN2	-4.1584	-2.5907	-0.0192	-2.662	-2.035	-0.1756	-5.8167	-2.93826	2.76266
200672_x_at	SPTBN1	-2.7524	1.5426	-1.9379	-0.0997	-1.5488	1.1626	-1.66123	-1.60001	2.76261
235118_at	---	-7.8954	-3.8039	-8.1178	-6.0979	-3.8614	-3.6439	-6.05727	-6.40595	2.76205
219508_at	GCNT3	-2.1884	-2.7009	-3.2163	-4.3047	-1.8458	-0.1568	-3.03904	-2.91885	2.76205
1562938_at	LOC150763	-7.0783	-3.8699	-2.8847	-5.9839	-4.9568	-2.3277	-4.54047	-5.08883	2.76113
232933_at	KIAA1656	-6.7642	-5.8783	-5.2433	-4.195	-3.3162	-1.7661	-3.11187	-4.52611	2.76001
228557_at	L3MBTL4	-3.0023	-5.2877	-2.4723	-3.7959	-1.2474	0.5432	-0.560273	-2.21563	2.75883
211264_at	GAD2	-7.1178	-4.4612	-7.4297	-8.4804	-3.6082	-3.7217	-5.76564	-6.48035	2.75865
226556_at	RPL4	3.3114	-3.2598	-0.2002	2.2145	0.375	2.8937	-5.01538	0.137065	2.75664
1569969_a_at	UNC13C	-3.7524	2.0773	-5.9302	-4.2379	-3.458	-1.8427	-5.60645	-4.59699	2.75429
211877_s_at	PCDHGA11	-7.8283	-5.2765	-6.9302	-5.8614	-5.3104	-3.2905	-4.28674	-6.04341	2.75291
236846_at	LOC284757	-5.9839	-0.1062	-3.174	-2.1989	-4.4422	-1.2413	-4.16353	-3.99251	2.75121
244758_at	ZNF452	-3.8406	-7.5328	-6.4804	-4.4868	0.7467	-0.4719	-2.04537	-3.22129	2.74939
220994_s_at	STXBP6	0.8722	-0.0321	0.6156	-2.7027	0.0353	1.6792	-4.16353	-1.06863	2.74783
221174_at	---	-5.4051	-6.9302	-7.1584	-4.2056	-6.3335	-2.939	-5.32156	-5.68483	2.74583
223722_at	DNAJC12	-1.9726	-0.0433	-1.3868	-4.8531	-1.1976	-0.1887	-5.26184	-2.93439	2.74569
206927_s_at	GUCY1A2	-7.2433	-2.3292	-3.0445	-5.5195	-5.7959	-2.4836	-4.54047	-5.22873	2.74513
1568897_at	---	-8.0398	-7.4297	-2.9954	-7.3335	-5.7486	-3.0445	-4.8246	-5.78838	2.74388
226147_s_at	PIGR	-5.6439	-5.673	-6.0589	-6.673	-4.3219	-2.5378	-3.71032	-5.2816	2.7438
220505_at	C9orf53	-6.0398	-7.0023	-6.0783	-6.4548	-2.699	-2.1115	-3.00389	-4.85516	2.74366
232967_at	NCBP1	-4.0256	-2.7312	-6.357	-3.3393	-3.4868	-1.3525	-3.26848	-4.09544	2.74294
1561165_a_at	DEFB108	-4.4868	-4.1028	-6.3808	-5.4173	-5.6012	-2.699	-5.32156	-5.44153	2.74253
219574_at	---	-3.6082	-3.9568	-4.1178	-4.5395	-2.0327	-1.2495	-5.66052	-3.99174	2.74224
1556885_at	LOC143903	-6.5328	-3.1792	-4.2877	-5.5735	-4.5735	-2.3853	-4.6692	-5.12734	2.74204
1555366_at	---	-6.5064	-5.2765	-6.5598	-7.0783	-4.553	-3.093	-4.4764	-5.83478	2.74178
232762_at	KIAA1217	-6.3104	-1.1825	-3.2082	-5.2324	-3.6118	-1.2372	-1.52975	-3.97851	2.74131
214559_at	DRD3	-4.9839	-7.0783	-6.8614	-5.7179	-4.904	-2.7681	-5.078	-5.50904	2.74094
1563072_at	---	-8.1178	-3.4422	-5.1278	-6.4804	-6.1792	-3.6259	-5.91584	-6.36421	2.73831
208239_at	FOXE1	-3.3718	-3.5496	-5.2109	-6.8954	-4.812	-2.1779	-4.28674	-4.91537	2.73747
1564308_a_at	MPP7	-3.0831	-1.223	-2.7331	-1.9703	-0.621	0.0277	-5.14	-2.7095	2.7372
218574_s_at	LMCD1	0.0646	0.2044	-3.5769	-6.9302	1.4884	1.0043	0.297158	-1.73139	2.73569
1565898_at	FLJ33979	-7.2433	-2.7027	-2.939	-6.138	-4.6878	-2.4707	-5.01538	-5.2047	2.734
238215_at	SLC6A18	-6.3335	-6.7331	-3.812	-5.5598	-5.0023	-1.976	-2.83952	-4.70942	2.73342
241365_at	---	-0.1568	-3.4391	-6.0589	1.6869	-1.6065	0.984	-2.60975	-1.74901	2.73301
227736_at	C10orf99	-6.5873	-7.0023	-5.6439	-5.4297	-2.3364	-2.2136	-4.73362	-4.94618	2.73258
231517_at	LOC440590	-6.673	0.7226	0.046	0.4745	0.2568	1.4271	-0.625919	-1.30432	2.73142
223826_s_at	KIAA1432	1.4109	-0.8831	-1.736	-0.8767	0.3341	1.6108	-4.73362	-1.12026	2.73106
1562067_at	---	-5.4675	-4.4548	-6.8954	-4.6878	-1.3076	-1.9029	-4.79792	-4.63124	2.72834
222043_at	CLU	-0.6652	-3.3047	-3.1792	-2.3808	-1.3169	1.0419	-0.886529	-1.68573	2.72763
1564777_at	HYALP1	-6.7331	-3.553	-4.0589	-7.3808	-5.6439	-3.1354	-5.49535	-5.86241	2.72701
1557593_at	PF6	-3.4965	-3.2216	-6.8954	-6.9302	-2.5995	-2.2042	-4.73362	-4.93104	2.72684
240944_at	---	-4.4051	-4.4112	-5.0685	-6.9302	-4.0256	-2.1688	-4.04378	-4.89464	2.72584
213416_at	---	-2.7331	-1.1115	2.2296	1.8863	2.0131	2.4578	-4.73362	-0.267543	2.72534
226218_at	IL7R	-1.0151	-2.57	-6.4297	-0.9914	-5.299	-0.8672	-4.22474	-3.59199	2.72479
204693_at	CDC42EP1	-2.5581	-4.5598	-3.2002	-5.0589	-3.4868	-0.5778	-2.19676	-3.30015	2.72235
213807_x_at	MET	-2.968	-1.2941	3.2053	0.0527	0.8218	2.2269	-3.58264	-0.494168	2.72107
244253_at	---	-7.1178	-4.3808	-4.4112	-5.6584	-5.9658	-2.9748	-5.32156	-5.69495	2.72015
211470_s_at	SULT1C1	-7.2002	2.1818	-5.9479	-7.7642	-4.2709	-3.3162	-4.98901	-6.03444	2.71824
241529_at	---	-4.5666	-6.7959	-6.5064	-4.8039	-2.61	-1.8365	-4.28674	-4.55473	2.71823
230750_at	---	-2.5047	-4.1178	-4.4933	-6.1584	-5.2433	-1.5496	-2.93595	-4.26713	2.71753
1563533_at	GADL1	-7.5873	-6.5873	-6.7959	-6.4297	-4.088	-3.1329	-4.34942	-5.85006	2.71716
229968_at	---	-2.2243	-1.6118	-3.161	-4.5666	-2.968	-0.482	-3.07502	-3.19898	2.71698
1557057_a_at	LOC133491	-4.8868	-2.5228	-8.2002	-6.138	-3.1128	-2.872	-5.60645	-5.58885	2.71685
237985_at	CUL3	-6.0023	-7.1584	-6.8614	-6.7959	-5.0589	-3.2793	-5.26184	-5.99607	2.71677
205366_s_at	HOXB6	-4.3748	-3.4391	-3.2136	-1.9401	-0.5611	0.1246	-2.87097	-2.59211	2.71671
234967_at	IL6ST	-6.7331	-3.7563	-7.8283	-5.6439	-6.3335	-3.4868	-4.4764	-6.20304	2.71624
214652_at	DRD1	-5.299	-6.2002	-6.0589	-3.6475	-5.1897	-2.4112	-5.43835	-5.12669	2.71549
210176_at	TLR1	-1.6082	-1.0012	-2.2919	-3.3019	-2.6841	0.1699	-2.83952	-2.54512	2.71502
1565699_at	HECTD2	-7.3335	-3.5362	-5.357	-2.4596	-3.5295	-1.9703	-4.73362	-4.68264	2.71234
206026_s_at	TNFAIP6	-5.357	2.4167	1.0703	-3.3019	-0.7944	0.3219	-3.55957	-2.38851	2.71041
226302_at	ATP8B1	-6.5598	-6.7642	-8.5873	-3.0023	-5.8448	-3.0758	-4.92572	-5.78398	2.70818
210904_s_at	IL13RA1	3.5131	0.2483	2.7694	-3.4868	2.7289	3.6941	-0.586174	0.987685	2.70641
1557430_at	LOC147670	-3.2681	-6.2433	-8.1178	-5.357	-6.7027	-2.9817	-4.98901	-5.68692	2.70522
227279_at	TCEAL3	-4.7486	0.4617	-0.836	-2.2257	-3.3899	0.3196	-0.726747	-2.38539	2.70499
213122_at	TSPYL5	-3.6584	-3.0116	3.0953	-2.8699	1.229	2.65	1.93872	-0.053057	2.70306
1555375_at	GRIK2	-7.2877	-8.9658	-6.673	-7.0398	-4.4235	-3.5031	-5.60645	-6.20609	2.70299
1562610_at	---	2.1115	-6.357	-2.3379	-0.4868	-1.7217	1.9321	-1.40926	-0.768833	2.70093
207233_s_at	MITF	-4.8614	0.4571	-1.0673	-3.7839	-0.3812	0.6471	-0.17409	-2.05358	2.70068
236028_at	IBSP	-4.4297	-6.3808	-7.2002	-4.7642	-4.9214	-2.6841	-5.60645	-5.38439	2.70029
242127_at	IL28RA	-7.4804	-5.357	-5.9839	-3.5395	-2.6206	-2.2891	-5.32156	-4.98919	2.70009
206825_at	OXTR	0.2802	-1.7929	-1.3299	-2.4266	-1.9302	1.1169	-2.50722	-1.58274	2.69964
200770_s_at	LAMC1	-3.5362	1.403	0.5426	0.9301	-4.2163	1.3249	-0.592722	-1.3745	2.6994
214942_at	KIAA0117	-2.4005	-3.6224	-3.4901	-2.5479	-2.2392	-0.3703	-4.6692	-3.06938	2.69908
238355_at	RNPC2	-8.2002	-2.5942	-2.9954	-1.9919	-1.8847	-1.3681	-5.26184	-4.06681	2.69871
1558451_at	LOC285500	-7.2877	-5.6153	-6.8283	-6.2216	-4.2163	-3.0093	-3.98539	-5.70786	2.69856
221802_s_at	KIAA1598	-5.5064	-0.1959	-8.0398	-6.8954	-0.2581	-1.2529	0.94303	-3.95133	2.69843
216039_at	PMS2L1	-5.7799	-6.4297	-5.3104	-8.2002	-6.3104	-3.5873	-5.8167	-6.28352	2.69622
1566424_at	---	-6.5064	-3.0493	-4.9127	-3.6188	-4.7103	-2.028	-3.87188	-4.72402	2.69602
1570572_at	---	-3.7293	-2.6785	-7.0023	-7.5328	-2.959	-2.5146	-4.8246	-5.2096	2.695
209062_x_at	NCOA3	0.2415	-0.3726	1.5513	-0.7529	0.606	2.5585	-2.32173	-0.135166	2.69367
208008_at	DKFZP434O047	-5.4548	-2.9568	-4.9127	-4.5942	-3.8283	-1.6584	-2.96953	-4.35191	2.69351
222285_at	IGHD	-4.9931	-7.0398	-7.1584	-5.4422	-4.3219	-2.4868	-3.98539	-5.1802	2.6934
228193_s_at	---	-5.8448	-3.4836	-6.357	-3.3659	-4.5873	-2.3688	-5.14	-5.059	2.6902
228781_at	---	-3.0469	-5.3452	-7.7027	-7.3808	-3.2515	-2.4949	-4.54047	-5.18447	2.68957
206143_at	SLC26A3	-8.0398	-7.7642	-5.1897	-7.0783	-5.2877	-3.4836	-5.26184	-6.17147	2.68787
1559353_at	FLJ25476	-6.2653	-2.2709	-4.3162	-8.4804	-3.0046	-2.7544	-5.14	-5.4413	2.6869
1553502_a_at	PALM2	-2.9258	-7.7027	-2.9302	-4.8448	-2.5014	-0.8375	-4.41267	-3.52297	2.68547
219010_at	FLJ10901	-1.9467	-5.357	-1.9127	-5.3335	-3.7408	-0.4422	-2.69171	-3.12508	2.68288
242107_x_at	---	-5.5064	-7.6439	-8.8283	-5.673	-7.6439	-4.0209	-5.86677	-6.70367	2.68277
232415_at	PCDHB13	-8.2002	-3.4868	-3.9885	-8.9658	-4.6367	-3.6804	-6.01108	-6.36046	2.68006
1552568_at	TMEM7	-5.3688	-7.0783	-3.6367	-5.4548	-3.7447	-1.6547	-3.46503	-4.33401	2.67931
243377_at	---	-5.5598	-5.9658	-6.1792	-5.7179	-3.673	-1.9782	-2.15739	-4.65746	2.67926
1561104_at	---	-7.3335	-6.3808	-6.6439	-4.0209	-5.5462	-2.816	-3.92808	-5.49452	2.67852
226402_at	CYP2U1	-1.7602	-5.2653	-3.6841	-7.2877	-2.917	-1.2176	-3.81684	-3.89317	2.67557
237910_x_at	---	-8.8283	-3.299	-4.3868	-3.5632	-2.7427	-2.3393	-5.55139	-5.01448	2.67518
216991_at	---	-5.8783	-7.2002	-4.3688	-5.0589	-4.4548	-2.2433	-4.8246	-4.91708	2.67378
238494_at	TRAF3IP1	-0.9954	-1.3012	-0.4643	-1.402	-0.6335	1.7779	-0.965065	-0.892053	2.66995
223791_at	---	-2.354	-2.161	-0.7794	-0.7874	-0.9445	1.3051	-1.95823	-1.36471	2.66981
237781_at	HORMAD2	-3.399	-2.735	-7.8283	-6.5873	-2.2976	-2.2737	-4.60478	-4.9434	2.6697
223524_s_at	MGC3040	-6.5328	-6.7959	-6.8614	-6.5873	-3.5195	-2.5873	-2.77859	-5.25592	2.66862
204840_s_at	EEA1	-1.9931	-1.8029	-1.1494	-2.7274	-6.1792	-0.6906	-4.73362	-3.35654	2.66594
215197_at	MGAT5	-6.6153	-2.2681	-6.9302	-5.1792	-2.3884	-2.3104	-3.76298	-4.97522	2.66482
210464_at	DKFZP434F122	-3.1203	-7.1584	-5.5462	-6.5328	-4.904	-2.4204	-5.32156	-5.08497	2.66457
234017_at	LOC91948	-3.8531	-2.4127	-6.9302	-5.8614	-4.7642	-2.6712	-5.26184	-5.33415	2.66295
1562364_at	---	-3.0469	-4.8868	-7.8954	-8.1178	-2.4469	-2.6915	-5.26184	-5.35377	2.66227
1564152_at	FLJ35816	-7.2877	-5.9658	-7.5873	-6.2877	-4.5666	-3.5598	-5.38041	-6.22194	2.66214
1561482_at	---	-5.6153	-2.2779	-6.2877	-7.7642	-7.2877	-3.7447	-5.078	-6.40658	2.66188
211599_x_at	MET	-2.5547	-0.3655	3.7852	0.9482	0.7024	3.0221	-1.07538	0.361144	2.66096
232298_at	MBNL1	-3.2082	-5.7027	-7.3808	-3.2681	-7.7027	-2.4965	-4.22474	-5.15691	2.66041
244444_at	PKD1L2	-7.7642	-4.4933	-5.2765	-7.8283	-4.2543	-3.3511	-4.92572	-6.0098	2.6587
236750_at	NRXN3	-2.0081	-3.6915	-3.1818	-2.7312	-0.6855	0.0917	-4.22474	-2.56627	2.65797
1559336_at	---	-3.4901	-6.0783	-7.1584	-3.0493	-2.9703	-1.6739	-4.98901	-4.33142	2.65752
242642_at	NDEL1	-8.7027	-5.7642	-7.2002	-2.9368	-4.1897	-3.1028	-5.76564	-5.75901	2.65621
201374_x_at	PPP2CB	-5.812	-6.2433	-5.0116	-5.5598	-4.4173	-2.1662	-3.31009	-4.82216	2.65596
233163_at	---	-5.4548	-5.7799	-6.138	-3.8201	-4.8365	-2.3162	-4.60478	-4.97084	2.65464
234245_at	TM4SF2	-0.5092	-4.772	-5.4051	-7.2002	-4.7408	-1.6693	-3.76298	-4.32366	2.65436
1565673_at	---	-6.7642	-2.8365	-5.4804	-4.8365	-5.4804	-2.8635	-5.01538	-5.51538	2.65188
218375_at	NUDT9	1.027	1.1766	0.5071	0.4123	0.8398	3.3444	0.68736	0.694712	2.64969
214899_at	LOC163131	-7.3808	-3.3019	-2.6224	-3.9748	-3.6047	-1.9546	-5.43835	-4.60421	2.64961
233293_at	NPAS3	-5.8954	-3.4739	-5.3219	-5.7486	-3.8911	-2.4564	-4.6692	-5.10524	2.64884
213938_at	CAST	-0.8635	1.9487	-0.6873	-2.4836	-3.5129	0.8639	-1.37499	-1.78446	2.64836
235161_at	---	-7.4297	-2.9346	-3.6693	-7.2877	-4.9748	-2.662	-3.18827	-5.30995	2.64795
210147_at	ART3	-8.0398	-1.6457	-5.8448	-2.4266	-2.3763	-2.0942	-5.01538	-4.74058	2.64638
214497_s_at	NHLH2	-7.5328	-6.138	-6.2877	-6.2877	-4.7255	-3.1431	-4.10318	-5.78738	2.64428
242344_at	---	-3.071	-8.7027	-5.7179	-8.9658	-2.7563	-2.6012	-5.71358	-5.24492	2.64372
239025_at	---	-2.0734	-3.5769	-4.2821	-6.8614	-4.6657	-1.6259	-3.46503	-4.26953	2.64363
1556602_at	SLC19A2	-2.4127	-0.4986	-7.2433	-2.4723	-6.0209	-1.5303	-2.7201	-4.17386	2.64356
1568848_at	---	-8.5873	-8.8283	-5.9658	-5.2765	-5.0979	-3.4081	-5.32156	-6.04981	2.64171
228032_s_at	---	0.3832	1.209	-0.5039	0.5223	0.3829	2.6074	-0.952376	-0.0335753	2.64098
222116_s_at	TBC1D16	-3.8242	-2.1431	-3.3019	-2.5328	-1.8089	-0.2334	-2.9031	-2.87418	2.64078
211651_s_at	LAMB1	-6.6153	-5.4933	-6.6439	-4.6584	-4.0685	-2.7602	-5.01538	-5.4003	2.6401
205675_at	MTP	-0.545	-0.5951	-0.928	-2	-2.5395	0.4514	-4.92572	-2.18764	2.63904
239621_at	---	-8.8283	-3.8448	-4.5666	-8.4804	-5.1482	-3.8656	-5.49535	-6.50377	2.63817
1565657_at	---	-6.5873	-8.3808	-3.5735	-8.5873	-7.1178	-3.699	-5.8167	-6.33652	2.63752
204570_at	COX7A1	-6.8614	-5.0209	-5.7642	-5.9658	-4.8699	-2.6638	-3.03904	-5.30007	2.63627
237226_at	---	-5.9302	-4.1844	-5.812	-6.1584	-1.8688	-1.8922	-2.87097	-4.52807	2.63587
227492_at	---	-1.1963	-0.5072	0.8755	-1.011	1.0512	2.6987	0.603913	0.0646625	2.63404
241566_at	---	1.6707	-7.2002	-2.9703	0.3631	1.198	1.6701	-5.078	-0.9633	2.6334
206721_at	LOC57821	-3.5496	-4.0541	-6.7331	-4.553	-1.7476	-1.643	-4.79792	-4.27624	2.63324
1570355_a_at	KIAA0877	-6.2002	-5.9302	-6.0023	-3.904	-3.7255	-2.4438	-5.55139	-5.07668	2.63288
241926_s_at	ERG	-4.673	-1.5195	-7.3335	-6.2433	-5.1482	-3.1897	-5.71358	-5.82232	2.63262
236220_at	---	-8.0398	-2.5262	-2.299	-6.5064	-3.8954	-2.5804	-5.32156	-5.21243	2.63203
209120_at	NR2F2	-4.673	-0.9024	2.5237	-3.399	2.4045	2.6858	3.4144	0.0541196	2.63168
1561211_at	TAL1	-6.0979	-3.4612	-2.4235	-5.5064	-4.0398	-1.9291	-4.73362	-4.56024	2.63114
208949_s_at	LGALS3 /// GALIG	5.613	-5.9302	4.5576	3.1634	-1.7849	4.1437	-3.98539	1.51274	2.63096
241864_x_at	---	-4.4804	0.0854	-2.9062	-7.7027	-2.9236	-1.4884	-2.58343	-4.11927	2.63087
209529_at	PPAP2C	-5.6439	-7.2002	-6.9658	-7.1584	-3.9885	-2.8242	-3.51171	-5.45366	2.62946
202382_s_at	GNPDA1	1.4327	1.1681	-0.8468	0.3918	1.6716	3.1542	-0.0161124	0.526638	2.62756
230925_at	APBB1IP	-2.2737	-6.2216	1.1784	-5.0493	1.4958	1.1477	-2.74905	-1.47957	2.62727
236341_at	CTLA4	-7.2433	-5.8448	-5.5328	-6.7027	-2.7084	-2.7959	-4.92572	-5.42258	2.62668
233633_at	TBL1XR1	-2.5598	-2.4998	-7.0783	-7.9658	-3.4675	-2.5907	-5.01538	-5.21736	2.62666
222925_at	DCDC2	-3.4675	-4.0116	1.0338	-7.6439	-1.7779	-0.8443	-5.49535	-3.47017	2.62587
239637_at	---	-5.6012	-2.2709	-4.7799	-6.6153	-3.4901	-2.0807	-3.03904	-4.70511	2.62441
1565578_at	---	-5.7331	-6.7027	-5.4422	-7.0783	-6.6439	-3.3718	-5.078	-5.9951	2.6233
244552_at	---	-5.4173	-2.8826	-4.4235	-5.7959	-3.0493	-1.9839	-4.34942	-4.60708	2.62318
1556187_at	ZNF555	-4.2163	-2.9885	-8.8283	-7.7642	-6.2216	-3.9258	-5.71358	-6.5488	2.623
225912_at	TP53INP1	-7.1584	-1.773	-2.7084	-7.4804	-3.6367	-1.2136	1.80125	-3.83653	2.62293
1563389_at	---	-1.9669	-2.8324	-2.4884	-2.191	-5.6153	-0.8578	-5.14	-3.48032	2.62252
1558226_a_at	---	-8.9658	-6.0398	-6.673	-6.7027	-2.3555	-3.4612	-5.71358	-6.08212	2.62092
232833_at	---	-6.2877	-4.9568	-6.0023	-8.5873	-4.6878	-3.4901	-4.98901	-6.11082	2.62072
235371_at	LOC389129	-2.1304	1.6229	-0.4383	-2.3959	0.8083	1.4568	-1.66123	-1.16351	2.62031
240521_at	---	-5.9302	-5.3808	-4.7103	-5.3929	-3.8324	-1.9851	-3.14961	-4.60308	2.61798
215724_at	PLD1	-7.0023	-4.174	-4.4548	-6.4051	-5.7027	-3.1354	-5.2013	-5.75324	2.61784
218676_s_at	PCTP	1.9437	0.5776	0.9084	0.138	-2.1103	2.6498	-0.719563	0.0320475	2.61775
242893_at	TYRP1	-6.2653	-5.2433	-7.3808	-6.0783	-2.1507	-2.8678	-5.55139	-5.4853	2.6175
205626_s_at	CALB1	-7.3808	-5.4051	-7.2433	-4.8039	-2.0517	-2.7312	-5.26184	-5.34831	2.61711
215561_s_at	IL1R1	-0.4173	-3.9568	-3.3219	-1.7642	0.6581	0.6449	-5.01538	-1.97214	2.61704
222303_at	---	-1.5726	0.3922	0.3033	-1.4812	-2.9148	1.1537	-1.64753	-1.46257	2.61627
223737_x_at	CHST9	-2.6295	-6.2433	-7.1178	-7.5328	-4.812	-2.7681	-4.8246	-5.38334	2.61524
209722_s_at	SERPINB9	-2.6971	-1.6268	-0.8278	-2.589	-1.0481	0.6325	-2.74905	-1.98221	2.61471
1561468_at	---	-6.2002	-3.5228	-7.2877	-4.2056	-5.7331	-2.928	-4.28674	-5.54267	2.61467
224351_at	---	-8.0398	-7.9658	-8.1178	-7.9658	-6.7642	-4.6953	-5.66052	-7.30962	2.61432
230315_at	KLF3	-7.5328	-6.138	-5.8614	-6.4548	-3.9748	-3.0734	-4.60478	-5.68572	2.61232
238426_at	DKFZp761L1417	-7.4804	-0.1323	-2.776	-7.1584	-4.436	-2.7046	-4.73362	-5.31688	2.61228
219840_s_at	TCL6	-5.2765	-5.299	-5.6439	-7.5328	-2.774	-2.6493	-5.078	-5.26104	2.61174
1562715_at	RELN	-5.9658	-4.5804	-6.1792	-4.195	-6.0209	-2.9148	-5.26184	-5.52455	2.60975
206631_at	PTGER2	-3.553	-7.4804	-5.4804	-5.5195	-5.5598	-2.4901	-5.38041	-5.09862	2.60852
224202_at	SUFU	-6.8954	-4.5666	-4.9748	-4.1028	-5.4675	-2.6457	-4.8246	-5.25302	2.60732
200841_s_at	EPRS	2.3632	2.5082	2.2404	3.0494	2.6731	4.1155	-2.77859	1.5095	2.606
223952_x_at	DHRS9	-1.8386	-2.1253	-4.4173	-2.4965	-1.3614	-0.2379	-4.10318	-2.8434	2.6055
1564387_at	KIAA1117	-7.6439	-3.2324	-5.9479	-2.1494	-2.9839	-2.2042	-5.32156	-4.80933	2.60513
231822_at	DKFZp547A023	-0.6864	-0.2328	-1.319	-1.1707	-1.2176	0.7613	-4.8246	-1.84366	2.60496
234363_at	OR6B1	-5.2765	-8.0398	-7.1584	-7.2877	-2.4204	-2.8221	-4.98901	-5.4264	2.6043
244173_at	C14orf106	-2.3176	-2.2543	-6.6439	-7.0023	-6.0783	-2.9148	-5.55139	-5.5187	2.6039
1562520_at	---	-7.0023	-5.6153	-7.6439	-5.5873	-5.0589	-3.4143	-4.79792	-6.01806	2.60376
205639_at	AOAH	-0.6588	-5.138	-4.9748	-1.9534	1.8792	0.9443	-2.58343	-1.65825	2.60255
1556182_x_at	DRAP1	-2.6171	-1.8293	-3.0046	-2.772	-0.707	1.0475	1.33076	-1.55399	2.60149
243777_at	RAB7L1	-0.9214	-0.8858	-1.652	-1.7264	-3.7103	0.5028	-2.48269	-2.09856	2.60136
225853_at	GNPNAT1	1.4212	2.6891	-2.3778	0.4315	0.6256	2.6371	0.0796609	0.0360322	2.60107
1565546_at	RNF141	-4.0589	-4.9127	-3.4998	-6.5598	-4.9658	-2.2189	-5.01538	-4.81994	2.60104
243321_at	IQGAP1	-6.4051	-6.7331	-6.138	-4.8283	-5.357	-2.8531	-4.54047	-5.45377	2.60067
1567912_s_at	MGC27005	3.8159	-3.3104	5.9889	5.1255	3.1471	5.1396	-5.38041	2.5394	2.6002
219836_at	ZBED2	-3.319	-2.6971	-3.5942	-7.2877	-5.4548	-2.2016	-4.34942	-4.80102	2.59942
206857_s_at	FKBP1B	0.1835	-0.4868	-5.2002	-7.3335	-3.6153	-1.3577	-3.81684	-3.95647	2.59877
1567240_x_at	OR2L2	-7.0398	-3.0685	-3.8324	-5.3104	-5.5064	-2.6859	-4.73362	-5.28452	2.59862
1556158_at	DKFZp666G057	-4.7331	-6.673	-8.1178	-7.7642	-4.6878	-3.5395	-5.38041	-6.13666	2.59716
1561700_at	---	-6.2877	-2.4501	-5.6153	-5.7179	-2.5769	-2.402	-4.79792	-4.99914	2.59714
1562236_at	MYST4	-7.7642	-2.2529	-4.8699	-5.6439	-6.7331	-3.1584	-3.76298	-5.75482	2.59642
227082_at	---	-1.9977	-3.5129	-5.1178	-3.3481	-2.5245	-0.6322	-3.14961	-3.22754	2.59534
204836_at	GLDC	0.1017	-5.8614	3.6635	0.9287	1.8515	4.36	2.27896	1.76487	2.59513
210287_s_at	FLT1	-5.2002	-2.928	-8.2877	-8.3808	-3.2082	-3.3808	-4.79792	-5.97496	2.59416
217556_at	CLCN4	-4.9931	-1.5353	-7.2433	-6.4051	-1.5105	-2.5129	-5.38041	-5.10648	2.59358
236301_at	---	-0.3284	-0.0655	0.333	-0.2012	0.2034	1.9311	-3.31009	-0.660659	2.59176
214669_x_at	LOC440871	1.3374	0.5281	-4.6657	-1.6091	-0.5146	1.5363	0.179112	-1.05458	2.59088
220794_at	GREM2	-3.7179	-5.6584	-6.9658	-5.5328	-2.319	-2.1571	-5.2013	-4.74736	2.59026
1553076_at	OFCC1	-6.4297	-4.5129	-5.5195	-7.8283	-3.776	-3.0856	-4.8246	-5.67562	2.59002
240979_at	LOC284100	-3.5598	-2.917	-6.5873	-7.6439	-2.3061	-2.482	-5.26184	-5.07179	2.58979
229013_at	---	-1.4243	-5.088	-5.3929	-2.7141	-3.6188	-0.3648	-1.62051	-2.95412	2.58932
215076_s_at	COL3A1	-7.2002	-3.436	-3.7293	-7.4297	-5.8783	-3.1923	-4.6692	-5.78134	2.58904
231067_s_at	---	-2.0198	-7.5328	-0.0559	-2.8079	-0.8531	0.377	-5.32156	-2.21165	2.58865
219612_s_at	FGG	-4.3929	-6.5598	-7.2433	-7.0023	-2.5804	-2.6153	-4.79792	-5.20336	2.58806
1566540_at	PRKCE	-5.6295	-4.8448	-5.1897	-5.9479	-4.174	-2.5598	-4.79792	-5.1478	2.588
240537_s_at	---	-1.2688	-1.4181	-4.2379	-1.6056	-2.0116	0.3405	-2.10029	-2.24484	2.58534
233688_at	CSEN	-7.4804	-4.5666	-3.9258	-7.3335	-2	-2.5096	-4.73362	-5.09466	2.58506
205861_at	SPIB	2.4475	1.6147	1.0081	-6.5328	-1.3718	1.6676	-0.132945	-0.916389	2.58399
234538_at	---	-7.8954	-3.0783	-7.0023	-6.4548	-2.8406	-3.354	-5.49535	-5.93769	2.58369
219592_at	MCPH1	-2.4723	-1.4251	-4.5666	-1.643	-2.2447	-0.2406	-3.18827	-2.82297	2.58237
211338_at	IFNA2	-7.4297	-4.4112	-5.5195	-4.7563	-4.174	-2.7979	-5.01538	-5.37898	2.58108
236231_at	---	-2.968	-3.2681	-5.8283	-6.5598	-2.7274	-1.9828	-4.73362	-4.56342	2.58062
202283_at	SERPINF1	-3.939	1.1725	-5.3335	-5.2109	-2.6047	-1.7849	-4.73362	-4.36434	2.57944
204452_s_at	FZD1	-5.2653	-2.0233	-1.8201	-6.5328	-6.138	-2.0649	-3.46503	-4.64425	2.57935
242317_at	---	-1.7131	-0.8089	-1.3906	-1.8344	-1.1035	0.9066	-2.32173	-1.67267	2.57927
226931_at	ARG99	-2.1418	0.9703	0.9552	-1.4143	1.0338	2.1424	-0.612549	-0.43593	2.57833
244553_at	---	-6.2653	-3.9613	-3.299	-6.673	-2.8826	-2.2863	-5.2013	-4.86424	2.57794
210086_at	HR	-6.0979	-2.0942	-5.5462	-4.1533	-3.6188	-1.9434	-3.18827	-4.52089	2.57749
210606_x_at	KLRD1	-2.8847	-4.9302	-4.939	-3.4081	-2.4485	-0.9143	-3.76298	-3.48866	2.57436
227038_at	MGC26963	-0.078	-3.0469	-5.1584	0.3803	-7.0023	-0.9805	-5.91584	-3.55485	2.57435
244506_at	ARG99	-5.6012	-1.6813	-1.5555	-2.5278	-0.7994	-0.3321	-4.04378	-2.90554	2.57344
1568785_a_at	---	-5.5064	-7.5873	-7.0023	-3.1178	-6.8954	-3.0303	-5.49535	-5.60345	2.57315
203795_s_at	BCL7A	-2.1818	-1.7389	-2.7122	-5.0209	-1.3937	0.1158	-0.973586	-2.45644	2.57224
207472_at	---	-7.9658	-3.9083	-7.9658	-5.2433	-4.7331	-3.662	-5.26184	-6.23397	2.57197
235961_at	GPR161	-2.0303	-0.8858	-4.0734	-1.3853	-0.9518	0.4949	-1.94141	-2.07644	2.57134
208791_at	CLU	3.4067	-0.7202	-0.3037	2.6179	2.3577	4.5589	1.86297	1.98831	2.57059
1558113_at	LOC149297	-4.812	-2.0746	-4.9839	-4.2488	-0.9607	-1.0607	-3.14961	-3.631	2.5703
229944_at	---	-4.0069	-8.9658	-8.7027	-8.1178	-2.8699	-3.2461	-5.38041	-5.81554	2.56944
1569817_at	---	-5.6295	-7.0023	-7.1178	-5.9479	-2.7563	-2.7065	-4.92572	-5.27544	2.56894
230064_at	---	-0.4536	-0.4616	-0.5076	-0.3592	1.4139	2.0429	-2.7201	-0.52532	2.56822
209505_at	NR2F1	-0.1507	-0.7231	0.3929	-2.812	1.6365	1.7806	-3.00389	-0.787437	2.56804
204339_s_at	RGS4	-5.7486	-4.6224	-6.2002	-5.2216	-3.0613	-2.2529	-3.87188	-4.82072	2.56782
242808_at	KIAA1991	-1.6841	-2.7939	-5.5328	-4.7486	-2.4868	-0.9965	-3.35275	-3.56101	2.56451
225499_at	KIAA1272	2.6537	1.477	1.3461	-1.0764	1.4593	3.2726	-0.839043	0.708731	2.56387
231826_at	KIAA1272	0.4457	-0.4994	-0.5291	-3.0613	-0.6091	0.9792	-4.16353	-1.58347	2.56267
220496_at	CLEC1B	-5.1278	-2.9105	-6.138	-6.4051	-3.7141	-2.3703	-3.26848	-4.9307	2.5604
207700_s_at	NCOA3	1.8421	0.6124	2.4157	1.0977	0.8461	3.5856	-1.07538	1.02524	2.56036
1560397_s_at	KLHL6	-0.2186	-0.8355	-3.6475	1.1464	-4.1329	0.6378	-2.74905	-1.92033	2.55813
238315_s_at	ZNF567	0.0135	-2.2216	-0.8386	-7.3808	-2.0315	-0.1443	-3.26848	-2.70118	2.55688
206758_at	EDN2	-2.4612	-0.3058	-2.1766	-5.5195	-0.7174	0.3247	-0.283725	-2.23169	2.55639
213158_at	---	-1.1316	-2.1871	-3.6367	-2.3555	-2.242	0.5987	-0.419743	-1.95711	2.55581
1558592_at	---	-1.9703	-3.138	-5.6584	-4.9658	-5.1178	-2.028	-5.2013	-4.58272	2.55472
231523_at	FGF14	-5.5064	-3.6475	-6.4548	-3.3248	-3.3104	-2.2765	-5.55139	-4.82956	2.55306
202973_x_at	FAM13A1	-1.773	2.1239	1.2782	-1.3771	2.1751	1.7304	-4.41267	-0.821895	2.55229
1560482_at	---	-5.5598	-7.1584	-7.4297	-5.3929	-3.2029	-2.7505	-4.92572	-5.3022	2.5517
1554489_a_at	Cep70	0.6921	-0.3748	-0.527	-1.7849	-3.5907	0.8159	-3.46503	-1.73511	2.55101
236026_at	GPATC2	-1.0967	0.6312	0.2994	-1.7141	-2.1041	1.0186	-3.03904	-1.53091	2.54951
215290_at	---	-6.7959	-6.4804	-1.0637	-2.4628	-2.2835	-0.7141	-3.71032	-3.26324	2.54914
1561067_at	PB1	-5.4548	-2.8847	-5.8614	-2.7859	-3.0734	-1.7691	-4.41267	-4.31763	2.54853
224397_s_at	ARG99	-2.6915	-0.3324	2.0017	-0.9346	-1.6304	1.746	-0.755848	-0.80213	2.54813
237675_at	---	-6.8283	-2.0577	-5.9127	-7.0023	-3.2136	-2.8303	-3.92808	-5.377	2.5467
233754_x_at	ZNF71	-6.0589	-4.1431	-6.6439	-5.2433	-5.0023	-2.673	-3.14961	-5.2196	2.5466
207568_at	CHRNA6	-1.3974	1.6452	1.5519	-2.589	2.737	2.5475	-0.294361	0.0016279	2.54587
215836_s_at	PCDHGC3 /// PCDHGB4 /// PCDHGA8 /// PCDHGA12 /// PCDHGC5 /// PCDHGC4 /// PCDHGB7 /// PCDHGB6 /// PCDHGB5 /// PCDHGB3 /// PCDHGB2 /// PCDHGB1 /// PCDHGA11 /// PCDHGA10 /// PCDHGA9 /// PCDHGA7 /// PCDHGA6 /// PCDHGA5 /// PCDHGA4 /// PCDHGA3 /// PCDHGA2 /// PCDHGA1	-2.8283	-6.6439	-5.299	-4.6953	-1.2467	-0.6735	-2.02751	-3.21936	2.54586
238305_at	VKORC1L1	-3.5838	-4.6511	-6.2877	-5.0979	-5.4675	-2.6065	-5.32156	-5.15169	2.54519
219386_s_at	SLAMF8	-7.2877	-3.1153	-5.6878	-2.2461	-6.3335	-2.7255	-4.79792	-5.2706	2.5451
244880_at	---	-3.4485	-6.5064	-6.2216	-7.1178	-3.9931	-2.699	-5.43835	-5.24387	2.54487
242259_at	FLJ25660	-7.2002	-5.5195	-3.1178	-3.1584	-5.2877	-2.041	-4.16353	-4.58553	2.54453
238615_at	SPFH2	-2.776	-3.299	-3.2905	-4.5598	-1.6118	-0.8505	-4.73362	-3.39434	2.54384
216068_at	SLICK	-7.5873	-6.5873	-3.8911	-7.0023	-3.9748	-3.1004	-5.76564	-5.64423	2.54383
234758_at	FARS2	-1.4259	-1.0081	-2.8932	-0.8288	-6.2433	-0.6561	-4.60478	-3.1992	2.5431
241672_at	LOC400120	-7.4804	-3.4548	-7.1584	-3.6295	-2.8079	-2.772	-5.49535	-5.31431	2.54231
212572_at	STK38L	4.3002	2.2094	1.4562	2.1695	1.0618	4.1735	-0.831278	1.63128	2.54222
223541_at	HAS3	-3.8201	-1.6484	-6.8614	-6.0589	-4.2653	-2.2821	-3.11187	-4.82351	2.54141
64486_at	CORO1B	1.3121	-3.2163	-2.1443	-2.227	-2.6277	1.3428	-0.305075	-1.19839	2.54119
235733_at	---	-2.4313	0.9289	-0.7834	-1.7544	0.0382	1.3565	-0.973586	-1.1809	2.5374
1552758_at	HDAC9	-5.6878	-2.6584	-2.5995	-4.6439	-3.2626	-1.5968	-4.4764	-4.13404	2.53724
231315_at	---	-5.8614	-7.3335	-6.7642	-5.9302	-5.0023	-3.3076	-5.66052	-5.84372	2.53612
1554306_at	ITPKB	-5.0783	-3.035	-6.9302	-3.3423	-1.454	-1.2379	-2.06344	-3.77365	2.53575
1557645_at	---	-6.8614	-3.3929	-5.4804	-3.6331	-2.3838	-2.1766	-5.2013	-4.712	2.5354
202357_s_at	BF	-6.0023	0.1506	-5.8614	-2.9977	-4.7179	-2.1128	-3.65887	-4.64763	2.53483
235665_at	---	-6.2877	-4.9658	-6.8283	-4.436	-4.4933	-2.5769	-3.51171	-5.1114	2.5345
1552878_at	ATOH7	-5.7179	-7.4297	-8.4804	-7.0783	-5.6878	-3.9346	-5.38041	-6.46896	2.53436
207913_at	CYP2F1	-7.3335	-3.1584	-5.1792	-5.0023	-5.8448	-3.1228	-4.92572	-5.6571	2.5343
243324_x_at	---	-7.7027	-5.9658	-8.2877	-5.7331	-2.6841	-3.1228	-3.87188	-5.6559	2.5331
226252_at	---	-0.9971	-2.4501	-4.5129	-2.814	-1.9523	0.0613	-2.08175	-2.47161	2.53291
211138_s_at	KMO	-2.0469	0.1283	-1.4796	-2.3047	-0.3445	0.5329	-3.81684	-1.99851	2.53141
236656_s_at	---	-7.0783	-6.4297	-6.5873	-7.2002	-3.3335	-3.2681	-4.79792	-5.79944	2.53134
205225_at	ESR1	-4.0023	-4.2488	-2.5873	-6.4804	-1.0838	-0.9817	-3.39649	-3.51006	2.52836
203221_at	TLE1	-2.8699	-0.7859	1.892	-1.9805	-0.3929	2.0076	0.750808	-0.520098	2.5277
209925_at	OCLN	-3.8365	-4.5129	-1.482	-2.2311	-0.6398	0.3024	-2.93595	-2.22507	2.52747
228402_at	ZBED3	-1.9313	-1.0198	-0.3393	-3.1844	-0.443	0.6937	-3.26848	-1.8333	2.527
226000_at	DKFZp547A023	0.8514	0.7258	0.086	0.5359	-0.9203	2.1402	-2.48269	-0.385938	2.52614
244525_at	PPP1R7	-6.2653	-6.0209	-5.2877	-5.7642	-4.0734	-2.3748	-3.11187	-4.90049	2.52569
218832_x_at	ARRB1	-4.1688	-6.5064	-6.8283	-5.6012	-4.9127	-2.6224	-4.22474	-5.14715	2.52475
1553327_a_at	C10orf30	-7.1584	-3.9434	-6.9302	-5.6878	-3.2598	-3.0046	-4.60478	-5.5282	2.5236
226018_at	Ells1	-1.7554	-0.3651	-2.7408	-3.4933	-2.2835	-0.0874	-2.77859	-2.61032	2.52292
227121_at	---	-1.0075	-3.4297	-6.7027	-2.889	-1.1178	-0.074	-1.26631	-2.59666	2.52266
210948_s_at	LEF1	-4.3748	0.3364	-1.7939	-7.0398	-0.5488	-1.2331	-5.01538	-3.75454	2.52144
209581_at	HRASLS3	3.2662	0.5591	0.5537	2.7754	0.0952	3.2569	-3.00389	0.737323	2.51958
243971_x_at	---	-2.4965	-3.0589	-1.699	-1.9346	-2.7661	0.0605	-3.39649	-2.45854	2.51904
232798_at	DNAJC5B	2.9721	-0.0221	3.6146	-2.1253	-0.2426	2.5523	-4.04378	0.0350042	2.5173
216513_at	DCT	-7.7027	-3.2082	-7.4297	-2.4501	-3.7959	-2.7236	-4.8246	-5.2406	2.517
204202_at	IQCE	-2.1507	-3.7602	-5.9839	-1.3861	0.362	0.2497	-2.17694	-2.26713	2.51683
206389_s_at	PDE3A	-4.904	-4.2821	-6.8954	-7.0783	-4.5873	-3.0469	-4.34942	-5.56288	2.51598
244555_at	---	-3.1507	-4.4804	-3.662	-5.0979	-3.0954	-0.8874	-2.00988	-3.40318	2.51578
205673_s_at	ASB9	0.1671	-2.0698	-1.4699	-5.3452	-0.89	0.7163	-1.45626	-1.79885	2.51515
213849_s_at	PPP2R2B	4.1399	-0.7656	-0.6344	2.2425	-0.4872	2.7797	-3.92808	0.266544	2.51316
208581_x_at	MT1X	3.9862	2.699	1.8066	3.189	0.8031	4.593	0.615322	2.08004	2.51296
227519_at	PLAC4	-3.7524	-3.6915	-5.7027	-6.5328	-3.6767	-2.2667	-4.22474	-4.77787	2.51117
206730_at	GRIA3	-5.5328	-2.7103	-3.9346	-6.0783	-5.5598	-2.7979	-5.43835	-5.30877	2.51087
1566295_at	---	-8.2877	-5.0685	-7.1178	-7.2877	-2.3162	-3.4771	-4.92572	-5.98702	2.50992
239800_at	---	-3.9346	-5.1688	-4.5735	-5.812	-4.4739	-1.8232	-2.87097	-4.33299	2.50979
222027_at	---	-0.2539	0.5627	-5.299	-1.0746	-1.085	0.7177	-1.24552	-1.7916	2.5093
231788_at	GPR92	-5.812	-4.2765	-4.8283	-7.1584	-5.5598	-2.7642	-3.00389	-5.27248	2.50828
222562_s_at	TNKS2	0.4988	1.031	-0.0067	-0.0265	-0.0442	1.6064	-4.92572	-0.900863	2.50726
222250_s_at	DKFZP434B168	1.2033	1.4664	1.38	0.8504	1.6926	3.3993	-0.663339	0.892592	2.50671
232305_at	HMGCLL1	-4.2598	-2.2096	-5.5735	-5.3219	-6.4051	-2.8932	-5.43835	-5.39973	2.50653
226806_s_at	---	0.7265	-1.6466	-0.171	-5.8283	-3.3808	0.0337	-3.71032	-2.47278	2.50648
243198_at	TEX9	-2.3408	-4.5262	-5.5064	-7.8954	-3.0139	-1.9073	-3.31009	-4.41332	2.50602
227808_at	DNAJD1	1.4016	0.1322	-3.5228	-2.4982	-2.402	1.3651	1.31772	-1.14074	2.50584
238577_s_at	---	-1.2392	-2.8826	-6.7027	-1.774	-3.7408	-1.1084	-4.60478	-3.6123	2.5039
1552999_a_at	WFDC10B	-7.9658	-7.1584	-5.4297	-5.299	-3.939	-2.8201	-3.98539	-5.32378	2.50368
225166_at	ARHGAP18	-0.6215	-4.7563	-1.4998	-3.1507	-6.8954	-0.0487	-0.592722	-2.55202	2.50332
206584_at	LY96	1.7032	-1.6981	-1.1864	-3.1636	-1.1917	1.5257	-1.04812	-0.977325	2.50302
207562_at	DGKQ	-5.7027	-2.8656	-5.7799	-5.1278	-1.6538	-1.6574	-2.53218	-4.15928	2.50188
1554717_a_at	PDE4D	-3.1304	-1.3577	0.8737	-2.2474	-1.1917	0.2862	-5.38041	-2.21524	2.50144
233536_at	KIAA1713	-7.8954	-6.2002	-5.2765	-7.0023	-4.2216	-3.299	-4.60478	-5.80012	2.50112
1569410_at	---	-5.088	-4.0541	-3.4204	-8.1178	-5.9479	-3.0661	-5.26184	-5.56719	2.50109
229838_at	NUCB2	0.822	-2.3944	-1.4336	-1.1172	0.2961	2.0072	-1.03469	-0.493477	2.50068
241367_at	FLJ35767	-3.4771	4.0854	-0.1831	-1.1348	-0.9914	0.7279	-3.07502	-1.77228	2.50018
1553873_at	FLJ34960	-8.3808	-6.1178	-3.2351	-7.8954	-3.5666	-3.0807	-4.8246	-5.5805	2.4998
229287_at	---	2.2306	1.4616	-0.5791	0.6054	-0.5158	2.7357	-0.560273	0.236165	2.49953
206332_s_at	IFI16	3.294	3.2938	1.9604	4.2129	1.3981	3.5965	-5.38041	1.097	2.4995
1558775_s_at	NSMAF	0.1596	-0.9799	0.671	-0.5023	-0.1392	1.7402	-3.98539	-0.759259	2.49946
226456_at	MGC24665	0.519	2.8662	1.867	3.1825	1.1812	3.2257	-3.11187	0.727566	2.49813
211917_s_at	PRLR	-5.2216	-4.5129	-6.9302	-5.9839	-1.9931	-2.5804	-5.26184	-5.07813	2.49773
213447_at	IPW	-3.0256	-1.5479	0.4586	-0.293	-2.6457	1.3451	-0.254876	-1.15212	2.49722
207808_s_at	PROS1	-2.9127	-1.6394	-2.2122	0.0946	-0.8858	0.3922	-4.60478	-2.10418	2.49638
232629_at	PROK2	-7.0398	-6.6439	-8.0398	-0.0994	-6.7642	-2.9346	-5.2013	-5.4289	2.4943
1553752_at	C20orf165	-5.4804	-6.3104	-6.3104	-6.6153	-3.9885	-2.772	-3.92808	-5.26454	2.49254
242840_at	DAB1	-4.6878	-2.673	-6.7027	-5.7027	-5.5873	-3.0613	-5.078	-5.5517	2.4904
211352_s_at	NCOA3	1.0408	-0.2824	1.4208	-0.4711	0.833	2.362	-3.46503	-0.128306	2.49031
1562384_at	---	-3.9931	-3.3019	-6.8614	-5.9127	-4.1128	-2.4949	-4.04378	-4.98476	2.48986
220330_s_at	SAMSN1	0.3747	1.5295	4.7238	-1.6841	-1.1247	3.1843	1.18332	0.694604	2.4897
209904_at	TNNC1	-6.0398	-7.1178	-6.9658	-6.9658	-5.2324	-3.3838	-4.16353	-5.87347	2.48967
1554942_a_at	KLHL14	-2.7009	-2.3555	-1.8191	1.1125	-2.2515	0.7428	-3.07502	-1.7468	2.4896
228546_at	DPP6	-6.2002	-0.4775	-7.5873	-7.2877	-1.6153	-2.9703	-4.60478	-5.45906	2.48876
233129_at	RYR3	-5.5735	-4.4868	-4.4675	-6.7027	-4.5598	-2.4771	-3.51171	-4.96304	2.48594
244395_at	---	-5.0589	-2.4612	-1.343	-3.812	-1.8667	-1.0069	-5.38041	-3.4922	2.4853
1556110_at	---	-2.482	-2.9062	-3.1662	-1.8417	-2.0722	-0.0991	-3.35275	-2.58297	2.48387
1556997_a_at	---	-6.8283	-5.0023	-6.5328	-7.0783	-1.652	-2.9501	-5.078	-5.43388	2.48378
1560028_at	FLJ10726	-7.9658	-2.9127	-7.6439	-7.0023	-2.5262	-3.4804	-4.6692	-5.96148	2.48108
235684_s_at	SESN3	-1.429	-0.2849	-2.2029	-4.0589	-1.0256	0.416	-1.60719	-2.06472	2.48072
1562086_at	---	-6.7331	-3.6224	-4.9658	-8.5873	-3.6767	-3.4548	-5.71358	-5.9353	2.4805
205391_x_at	ANK1	-6.0398	-3.1405	-4.4051	-1.0783	-4.6295	-0.9765	-1.13148	-3.45684	2.48034
234973_at	---	-0.4154	-0.3151	-3.7959	0.3136	0.1495	1.375	-1.77578	-1.1048	2.4798
232204_at	EBF	-0.4679	0.8501	-1.3474	-0.5611	-6.6153	0.8752	0.968831	-1.60457	2.47977
237183_at	GALNT5	-3.3364	1.0108	-2.9931	-5.0783	-2.0233	-1.2835	-5.38041	-3.7623	2.4788
231966_at	PPP1R9A	-6.8614	-5.6878	-6.4297	-7.7642	-3.402	-3.3778	-4.8246	-5.85638	2.47858
1566698_at	---	-5.9839	-2.1405	-2.3944	-7.0783	-5.7027	-2.8059	-5.26184	-5.28423	2.47833
206990_at	TNR	-2.5412	-2.1228	-4.8283	-1.5829	-1.5278	-0.4751	-4.28674	-2.95339	2.47829
243901_at	ALDOB	-7.7027	-3.2626	-7.0023	-4.5064	-3.2962	-3.0637	-5.2013	-5.54178	2.47808
227462_at	LRAP	-0.3997	1.0407	-1.6304	-1.1053	1.9633	2.4679	1.12265	-0.00988902	2.47779
244883_at	---	-3.8283	-3.161	-6.7331	-3.0637	-6.1178	-2.4313	-4.79792	-4.90816	2.47686
221606_s_at	NSBP1	1.9654	1.169	1.554	2.2301	0.5759	3.9325	0.954305	1.45594	2.47656
238787_at	---	0.3226	0.3302	-1.3853	-0.3846	-0.736	1.5662	-2.36592	-0.909844	2.47604
229793_at	---	-0.2754	-2.5925	-1.4628	-5.5735	-1.1539	0.4842	-1.49254	-1.99163	2.47583
243401_at	FMNL2	-7.2877	-2.5395	-8.3808	-3.4328	-2.8975	-2.889	-4.8246	-5.36468	2.47568
1555594_a_at	MBNL1	1.5133	1.5875	1.8289	1.9804	-0.8339	2.7114	-3.31009	0.235721	2.47568
239218_at	---	-3.2433	-6.0979	-7.5328	-4.6295	-6.138	-2.9862	-5.76564	-5.46185	2.47565
240951_at	---	-5.4675	-1.0087	-5.5462	-3.9083	-5.0685	-2.5513	-5.14	-5.0261	2.4748
212136_at	ATP2B4	2.7328	2.5363	-0.6439	3.1557	1.9197	4.0323	0.626641	1.55819	2.47411
1563721_at	---	-7.0398	1.5135	-7.1584	-4.2109	-6.0589	-3.4965	-5.38041	-5.96968	2.47318
234803_at	CSTL1	-3.8448	-5.2543	-6.9302	-5.3452	-4.3688	-2.6897	-5.32156	-5.16211	2.47241
1556037_s_at	HHIP	-6.4804	-3.3019	-6.2002	-4.4112	-2.0069	-2.4235	-5.38041	-4.89582	2.47232
1554988_at	SLC9A11	-5.5328	-7.8954	-6.6153	-7.8283	-5.4804	-3.7408	-5.60645	-6.21265	2.47185
206145_at	RHAG	-6.7642	-8.0398	-7.4804	-5.8783	-5.2002	-3.6693	-5.38041	-6.1407	2.4714
220497_at	ZNF214	-4.2934	-3.2002	-7.9658	-8.7027	-6.0589	-4.0541	-5.60645	-6.52545	2.47135
227561_at	DDR2	1.6768	2.2915	0.519	-0.454	1.8172	3.1036	-0.396641	0.632472	2.47113
217894_at	KCTD3	-1.3906	1.3116	0.7072	0.3419	-1.0673	2.0229	-0.831278	-0.448016	2.47092
225028_at	---	-7.9658	0.9015	-1.7389	-2.6878	-1.0625	-0.6484	-2.13811	-3.11862	2.47022
237296_at	---	-6.9302	-2.0469	-3.2189	-5.4051	-4.7179	-2.5312	-4.73362	-5.00114	2.46994
1559889_at	---	-6.5064	-6.4297	-8.2002	-5.8954	-5.0303	-3.6224	-4.8246	-6.09138	2.46898
237973_at	---	-5.8614	-3.5598	-7.3808	-6.1178	-2.4297	-3.0422	-5.76564	-5.51107	2.46887
203675_at	NUCB2	2.2038	0.5041	1.0375	0.2282	1.2815	3.725	1.53002	1.2562	2.4688
241025_at	HCA66	-3.9748	-2.5632	-5.4548	-7.5873	-4.8039	-2.8552	-4.79792	-5.32374	2.46854
1569591_at	F11	-6.2002	-6.4051	-4.2877	-6.7027	-5.9479	-3.3019	-5.71358	-5.77042	2.46852
1553672_at	ENAH	-6.3104	-1.7534	-2.9434	-5.9127	-3.917	-2.3467	-4.98901	-4.8145	2.4678
243727_at	CPNE8	-7.4804	-5.9839	-2.2257	-2.0046	-4.2653	-1.61	-4.41267	-4.07773	2.46773
220005_at	P2RY13	-6.0589	-5.7027	-5.9658	-6.8614	-2.3748	-2.7447	-4.79792	-5.21176	2.46706
1553474_at	ANKRD21	-5.6012	-0.0616	-4.3929	-6.5598	-4.812	-2.9703	-5.8167	-5.43652	2.46622
1552575_a_at	C6orf141	-3.3306	-4.772	-4.5262	-6.0979	-4.9214	-2.3248	-5.078	-4.79082	2.46602
233654_at	FLJ20265	-7.1584	-1.3674	-6.4804	-5.2543	-3.5769	-2.4933	-2.32173	-4.95835	2.46505
223530_at	TDRKH	1.5683	0.5722	0.1524	1.8796	0.1	3.0596	-0.726747	0.594711	2.46489
205544_s_at	CR2	-6.6153	4.7331	-1.5795	-6.138	-2.6767	-1.9401	-5.01538	-4.40498	2.46488
228072_at	SYT12	-3.1053	-3.0905	-5.0783	-0.8474	-3.4517	-0.6326	-3.00389	-3.09732	2.46472
244305_at	GGN	-5.8783	-5.6878	-6.1792	-4.2934	-4.174	-2.3335	-3.46503	-4.79799	2.46449
1566269_at	GARNL1	-5.7331	-2.6171	-3.5129	-5.4548	-3.2461	-2.0917	-4.8246	-4.5543	2.4626
202967_at	GSTA4	-0.4043	-0.9484	-1.4501	-0.4143	0.2034	1.8408	-1.04363	-0.621786	2.46259
225626_at	PAG	-3.9302	1.8544	1.5123	-1.0691	-2.6638	0.4792	-3.76298	-1.98276	2.46196
214442_s_at	PIAS2	1.001	0.6304	0.4626	-0.0398	1.1063	2.7316	-1.17996	0.270028	2.46157
230876_at	LOC169834	-6.3335	-1.6906	-3.5632	-6.2877	-4.6657	-2.872	-5.8167	-5.33336	2.46136
233421_s_at	NUP133	-0.2169	1.4326	0.537	0.2314	0.9234	1.9813	-3.87188	-0.479397	2.4607
217196_s_at	KIAA1078	0.5714	2.595	-0.2082	0.6627	-0.5245	2.5725	0.0630926	0.112899	2.4596
224965_at	GNG2	0.4199	0.9605	1.7786	-3.6403	0.5225	1.9812	-1.46825	-0.47751	2.45871
231218_at	CASP8	-2.7141	-2.4438	-7.3335	-5.6295	-1.8019	-1.7899	-3.76298	-4.2484	2.4585
235461_at	FLJ20032	-1.5429	-1.6012	-3.2351	-4.673	-2.0819	-0.8084	-4.79792	-3.26616	2.45776
241851_x_at	---	-6.3808	-2.7486	-7.5328	-2.9635	-0.9176	-1.9225	-4.10318	-4.37958	2.45708
206699_x_at	NPAS1	-3.3599	-1.4982	-5.0783	-6.6153	-4.1128	-1.873	-2.48269	-4.3298	2.4568
205597_at	C6orf29	-6.9658	-5.2002	-6.5064	-6.2433	-3.9931	-3.1178	-4.16353	-5.57443	2.45663
240007_at	---	-5.8783	-5.2324	-5.2765	-3.4901	-5.2216	-2.5146	-4.98901	-4.9711	2.4565
1569833_at	---	-6.7642	-4.6082	-5.1278	-4.0162	-3.5031	-2.1897	-3.81684	-4.64563	2.45593
1570506_at	---	-4.5942	-2.1884	-8.8283	-5.1584	-5.0589	-3.3248	-5.26184	-5.78033	2.45553
234115_s_at	---	-3.7999	-6.5064	-7.1178	-8.3808	-5.6878	-3.6295	-5.43835	-6.08493	2.45543
211882_x_at	FUT6	-6.2877	-3.8656	-5.0116	-4.3335	-4.2653	-2.1392	-3.07502	-4.59462	2.45542
1555638_a_at	SAMSN1	0.3814	1.0007	4.3083	-2.0698	-0.6836	2.9446	0.516863	0.490633	2.45397
210852_s_at	AASS	-6.8614	-2.4501	-1.0547	-1.8762	-3.2488	-1.0133	-4.28674	-3.46557	2.45227
1552809_at	RFX4	-6.7959	-2.7524	-5.3929	-3.2109	-5.4173	-2.673	-4.79792	-5.12298	2.44998
200696_s_at	GSN	-0.0976	-1.3069	-2.5547	-1.9965	-0.7671	0.7367	-3.14961	-1.7131	2.4498
217412_at	---	-7.4297	-6.0783	-5.4422	-3.6953	-1.7515	-2.242	-5.14	-4.69174	2.44974
216543_at	---	-6.4051	-4.5064	-6.6439	-7.4804	-5.7799	-3.8283	-5.078	-6.27746	2.44916
1555517_at	---	-8.3808	-5.8614	-4.5735	-5.1688	-2.6822	-2.812	-5.49535	-5.26013	2.44813
221824_s_at	38419	1.7184	-1.5589	-0.8954	-5.5735	0.8045	1.4942	-0.823555	-0.953911	2.44811
213921_at	---	-7.6439	-6.6439	-3.8039	-5.0023	-2.9148	-2.0967	-3.35275	-4.54353	2.44683
226267_at	JDP2	-0.3857	1.1386	-2.6012	-5.299	-1.8375	0.4272	0.0336322	-2.01795	2.44515
1568883_at	RAM2	-7.3335	-2.1304	-6.3104	-2.1884	-3.1128	-2.119	-3.87188	-4.5634	2.4444
236739_at	---	-6.2653	-0.454	-5.1688	-6.3808	-6.2002	-3.458	-5.49535	-5.90209	2.44409
1554266_at	---	-5.2216	-4.9839	-5.3104	-3.8039	-1.7879	-1.5129	-3.65887	-3.95653	2.44363
236409_at	LYPLAL1	-1.4651	-2.1128	-2.3929	-2.7065	-0.1684	0.3224	-3.87188	-2.12096	2.44336
240216_at	---	-3.1153	-3.8324	-5.6584	-1.9647	-2.57	-0.7745	-2.77859	-3.2174	2.4429
216225_at	---	-6.7331	-5.8283	-4.939	-5.4173	-3.3393	-2.6971	-5.26184	-5.13811	2.44101
211340_s_at	MCAM	0.8031	-0.2761	-2.6897	-1.3445	-2.6712	0.8039	-2.27886	-1.63623	2.44013
1569153_at	---	-5.3219	-4.8783	-4.7959	-5.9658	-4.7027	-2.5378	-4.10318	-4.9779	2.4401
244439_at	SPRED1	-5.7331	-1.9346	-0.5142	-8.0398	-1.4949	-1.7198	-5.01538	-4.15948	2.43968
1558757_at	---	-7.8954	-6.3335	-7.2433	-3.3599	-6.8283	-3.7141	-5.43835	-6.15305	2.43895
1559151_at	KIF1A	-7.8283	-4.399	-4.7959	-7.2002	-5.3104	-3.5735	-4.92572	-6.0121	2.4386
223783_s_at	GEMIN4	-2.6547	-3.1871	-4.4548	-5.8614	-4.6082	-1.5462	-2.34366	-3.98455	2.43835
223836_at	KSP37	-6.4051	-7.6439	-5.5598	-2.5228	-5.5462	-2.6331	-5.32156	-5.07109	2.43799
239594_at	LOC145837	-6.8283	-6.3104	-7.4297	-5.9302	-4.3219	-3.4112	-4.73362	-5.84874	2.43754
208650_s_at	CD24	-6.9658	1.024	0.4014	-6.1584	-3.8656	-1.9794	-5.49535	-4.41675	2.43735
241112_at	---	-6.2216	-4.4675	-6.3104	-5.7179	-2.4081	-2.4917	-3.98539	-4.92868	2.43698
1569955_at	---	-4.6224	-5.7179	-8.5873	-7.1178	-3.3076	-3.4328	-5.71358	-5.86974	2.43694
239194_at	---	-5.0685	-5.6439	-4.0445	-5.9302	-4.0023	-2.0893	-3.58264	-4.52563	2.43633
236186_x_at	IL17RE	-6.8614	-6.2877	-6.1584	-6.3335	-4.9568	-3.1431	-3.58264	-5.57855	2.43545
242321_at	---	-3.7959	-3.3047	-5.2765	-3.5804	-3.319	-1.9225	-5.8167	-4.3577	2.4352
207931_s_at	PFKFB2	-4.5462	-4.9748	-5.9479	-4.6584	-1.5812	-1.3853	-2.36592	-3.81992	2.43462
239196_at	ANKRD22	-3.7879	-2.3033	-0.5059	-1.6135	-0.1759	0.735	-2.4115	-1.69894	2.43394
243419_at	---	-6.673	-5.3452	-6.138	-5.2765	-4.0303	-3.0541	-5.32156	-5.48787	2.43377
231658_x_at	LOC391209	-3.2406	-4.227	-5.2877	-1.4876	-0.3496	-0.6043	-4.8246	-3.03802	2.43372
223865_at	SOX6	-5.0398	-7.0023	-5.5328	-6.1584	-2.1533	-2.2149	-4.34942	-4.64674	2.43184
218502_s_at	TRPS1	-3.9083	-0.1361	-3.3748	-0.7924	-3.4204	-0.8014	-4.6692	-3.23302	2.43162
232263_at	SLC6A15	-6.9658	-5.9479	-2.9479	-5.812	-5.9302	-2.8975	-4.98901	-5.32898	2.43148
215407_s_at	ASTN2	-3.2598	-1.4564	-2.0058	-2.5496	-4.6657	-0.736	-3.35275	-3.16673	2.43073
1562927_at	---	-7.8954	-7.2433	-4.4297	-2.9412	-5.1897	-2.7009	-5.2013	-5.13146	2.43056
244006_at	---	-7.5873	-4.4112	-5.4297	-7.8283	-4.8614	-3.904	-5.96394	-6.33413	2.43013
220784_s_at	UTS2	-3.2433	-7.9658	-4.138	-6.2216	-4.2109	-2.2653	-5.66052	-4.69486	2.42956
218490_s_at	ZNF302	-1.1109	1.1053	-1.9748	0.6441	-2.8594	1.3008	-0.340456	-1.12829	2.42909
232500_at	KIAA1272	-0.5088	-0.0893	-1.8541	-1.0186	0.502	1.6927	-0.800632	-0.736026	2.42873
209121_x_at	NR2F2	-3.3718	-2.3733	1.9429	-4.5462	1.3833	1.969	2.29546	-0.459269	2.42827
231684_at	---	-4.436	-5.6584	-7.8283	-2.9127	-5.2877	-2.7408	-5.38041	-5.16902	2.42822
240081_at	MYO5C	-3.4804	-3.3393	-5.812	-3.4804	-1.6448	-1.5547	-5.49535	-3.98259	2.42789
202989_at	RGS1	-4.6439	-2.4691	-3.8079	-7.8954	-7.0023	-3.2082	-4.8246	-5.63482	2.42662
215820_x_at	SNX13	-1.2029	-0.5395	-1.1759	-1.9247	-0.1383	0.8213	-3.58264	-1.60489	2.42619
1566740_at	PLCE1	-3.9083	-2.3219	-3.0734	-5.8783	-3.8406	-1.7593	-4.22474	-4.18507	2.42577
215617_at	---	-2.596	-6.1792	-1.4917	-1.8815	-5.3929	-0.6925	-4.22474	-3.11737	2.42487
207906_at	IL3	-3.6511	-5.5064	-7.3335	-6.6153	-5.3104	-3.2216	-5.32156	-5.64637	2.42477
217670_at	---	-3.1329	-1.5847	-5.5735	-2.5855	-3.816	-1.4667	-4.34942	-3.89146	2.42476
244794_at	---	-7.1178	-4.9839	-4.174	-4.8614	-1.5623	-1.7809	-3.31009	-4.20512	2.42422
206664_at	SI	-3.9346	-3.4998	-7.8954	-3.7141	-6.0589	-3.0517	-5.76564	-5.47373	2.42203
1569468_at	LOC441002	-8.0398	-3.1178	-7.7027	-5.0589	-3.1354	-3.4868	-5.60645	-5.90865	2.42185
211739_x_at	CSH1 /// CSH2 /// FCHO2	-6.4297	-7.0023	-5.3104	-7.2002	-2.6584	-2.6953	-3.98539	-5.11682	2.42152
216010_x_at	FUT3	-6.673	-2.8552	-2.5395	-6.7027	-1.7809	-1.85	-3.65887	-4.27099	2.42099
1561191_at	---	-5.7179	-5.8448	-3.4965	-5.8614	-5.4933	-2.7331	-5.2013	-5.15408	2.42098
1561073_at	TRPS1	-7.5328	-2.6767	-3.3076	-2.227	-5.0398	-2.2529	-5.26184	-4.67381	2.42091
207006_s_at	HSU79303	-4.673	-2.1215	-1.3147	-5.8283	-0.1707	-0.4043	-2.13811	-2.82496	2.42066
219961_s_at	C20orf19	0.2876	-1.4643	-0.2481	-7.1178	-0.5696	0.8179	-0.362668	-1.60211	2.42001
239209_at	---	-6.3104	-3.1636	-2.9839	-2.968	-2.7779	-1.4965	-4.54047	-3.91613	2.41963
238750_at	---	-3.9931	-6.6153	-6.5873	-7.2433	-3.8242	-2.7799	-4.34942	-5.19946	2.41956
1561961_at	DKFZp686A1627	-5.9127	-1.3408	-1.9988	-5.8283	-0.1209	-0.9828	-3.14961	-3.40206	2.41926
1555298_a_at	MGC26733	-7.8954	-2.6693	-6.5328	-5.0023	-1.7447	-2.737	-4.60478	-5.156	2.419
230412_at	NPAS3	-3.772	1.2749	-2.9479	-5.138	-2.7879	-1.5505	-5.2013	-3.96942	2.41892
232125_at	---	-3.6224	-2.2948	-4.0831	-7.0398	-3.7959	-2.1469	-4.28674	-4.56559	2.41869
207850_at	CXCL3	-5.7179	-3.2297	-6.1178	-6.1584	-4.4612	-2.8932	-4.10318	-5.3117	2.4185
1570593_at	ATP8A1	-6.4804	-7.0398	-5.7331	-7.1584	-6.3808	-3.8324	-5.49535	-6.24961	2.41721
1559434_at	---	-8.0398	-5.7959	-6.2216	-5.8954	-3.8531	-3.4612	-5.38041	-5.87806	2.41686
242774_at	SYNE2	0.714	-0.7084	-0.4371	0.1222	-2.6584	1.2484	-3.58264	-1.16839	2.41679
230428_at	---	-0.1231	-2.5821	-0.9925	-0.9839	0.0968	1.8906	-0.619218	-0.524384	2.41498
233257_at	ZFHX4	-6.7642	-7.0398	-7.1178	-4.4739	-5.0209	-3.1304	-4.34942	-5.54524	2.41484
225029_at	---	-7.2433	3.4554	3.2463	1.6675	2.6324	2.6657	0.952057	0.250991	2.41471
203037_s_at	MTSS1	2.9992	2.5599	-2.3868	-2.1857	-1.851	1.7556	0.130243	-0.658811	2.41441
1556235_at	---	-7.0023	-2.5496	-2.8531	-3.6475	-3.1178	-1.8314	-4.60478	-4.2451	2.4137
217127_at	CTH	1.0059	-1.3599	1.7588	2.5778	-0.508	3.0893	-1.45626	0.675648	2.41365
233273_at	PBX1	-3.0807	-0.9247	-3.0256	-3.3019	-1.8059	-0.8145	-4.92572	-3.22796	2.41346
234150_at	---	-3.2849	-2.071	-3.6953	-3.4933	-0.715	-0.8656	-5.2013	-3.27796	2.41236
227180_at	ELOVL7	2.8783	-6.1178	-2.4723	1.6725	-4.9568	1.2423	-2.96953	-1.16957	2.41187
204222_s_at	GLIPR1	1.134	-6.4804	-3.7255	-1.0404	-1.5146	0.8934	-2.43484	-1.51627	2.40967
225089_at	USP40	-3.4836	-5.4173	-2.7642	-1.5387	-2.8847	-0.3401	-3.07502	-2.74924	2.40914
208966_x_at	IFI16	3.4137	3.1088	2.6669	4.1949	1.3844	3.6882	-5.26184	1.27961	2.40859
1557297_at	ABCA13	-6.8614	-6.8283	-7.0398	-4.2056	-2.8762	-2.735	-4.73362	-5.14332	2.40832
230236_at	---	-5.812	-4.8783	-5.2765	-4.7959	-2.4407	-1.9029	-3.22788	-4.3106	2.4077
216235_s_at	EDNRA	-2.436	-3.5096	-5.2109	-5.2109	0.9369	-0.7622	-3.92808	-3.1698	2.4076
210347_s_at	BCL11A	-2.8847	1.5359	-1.1066	-6.0398	1.4466	1.0334	1.71638	-1.37362	2.40702
236138_at	---	-3.1028	-1.9512	-3.354	-4.4112	-6.5328	-2.257	-5.91584	-4.66333	2.40633
205306_x_at	KMO	-2.3718	0.4383	-1.9557	-2.4804	-0.7486	0.1092	-3.92808	-2.29692	2.40612
203220_s_at	TLE1	-5.8783	-2.0445	-1.1884	-2.9862	-0.6349	-0.3696	-3.18827	-2.77521	2.40561
231972_at	---	1.2785	0.6752	-2.4917	-0.8247	-1.3234	1.5361	-0.982158	-0.868692	2.40479
225401_at	MGC31963	-1.1022	-1.9942	-2.8552	-4.5804	-0.6157	-0.2474	-4.10318	-2.65134	2.40394
235937_at	---	-5.9479	-6.8614	-2.7312	-5.5873	-3.2163	-1.6367	-2.7201	-4.04056	2.40386
215305_at	PDGFRA	0.1699	-0.4824	-1.4197	-5.1792	-3.0783	0.3904	-0.55387	-2.01223	2.40263
236819_at	PTBP1	-6.5598	-4.9479	-4.4548	-5.5873	-4.3629	-2.4282	-3.18827	-4.83061	2.40241
1553127_a_at	RNF168	-7.8954	-3.6259	-5.5064	-4.4675	-2.0746	-2.4949	-4.54047	-4.89687	2.40197
240681_at	---	1.7349	-0.0893	-2.8448	-4.5735	-1.2372	0.4306	-2.93595	-1.97131	2.40191
206085_s_at	CTH	-0.4469	-1.4715	0.5846	1.4543	-0.8458	2.0291	-2.60975	-0.372709	2.40181
221067_s_at	MGC10946	-2.7198	-2.6313	-3.2934	-2.4066	-0.2681	0.0627	-3.00389	-2.33836	2.40106
237168_at	LOC440138	-2.5412	-3.0116	-7.3335	-5.2433	-6.357	-2.959	-5.32156	-5.35931	2.40031
232350_x_at	GPR161	-1.4074	-0.8171	-2.8079	-0.9782	-0.3733	0.7355	-2.74905	-1.66317	2.39867
243518_at	---	-3.9613	-7.1178	-7.1584	-7.1178	-4.0023	-2.9324	-4.41267	-5.33049	2.39809
229289_at	LOC284361	-6.2653	-2.9236	-5.5735	-5.5064	-2.7255	-2.1779	-2.80874	-4.57589	2.39799
209606_at	PSCDBP	4.2858	1.8938	-2.6206	5.9865	-2.1078	2.4541	-5.26184	0.0564122	2.39769
217451_at	COX5A	-3.2905	-5.2433	-6.7642	-5.8283	-6.2877	-3.1128	-5.38041	-5.51022	2.39742
210139_s_at	PMP22	-5.8783	-2.6748	0.8312	-5.8448	1.4034	0.2505	-1.24552	-2.1468	2.3973
232824_at	---	-4.2821	-2.0517	-3.4548	-4.7959	-5.4297	-2.161	-4.8246	-4.55742	2.39642
235787_at	CDC37L1	0.9422	-0.556	-0.5973	-1.2863	-1.0698	1.4378	-2.77859	-0.957958	2.39576
238321_at	---	-5.4173	-3.0856	-3.9977	-7.3335	-4.1431	-2.3393	-2.77859	-4.73404	2.39474
211810_s_at	GALC	-0.9225	-0.2685	-3.2598	-4.2543	-1.9051	-0.4055	-3.65887	-2.80011	2.39461
202201_at	BLVRB	2.7293	1.2845	2.0124	2.4236	0.8875	4.4252	2.10171	2.0309	2.3943
211569_s_at	HADHSC	1.0521	2.5884	1.085	1.0165	1.6604	3.605	1.2397	1.21074	2.39426
1564510_at	---	-3.4739	-2.77	-6.7027	-5.8954	-3.5429	-2.2324	-3.51171	-4.62532	2.39292
230697_at	BBS5	-4.1584	-6.0979	-4.9658	-3.9613	-0.7212	-1.2779	-4.54047	-3.66943	2.39153
214834_at	PAR5	-6.0783	-3.0422	-3	-1.4715	-5.8283	-1.8826	-4.98901	-4.27342	2.39082
205224_at	SURF2	-1.2927	0.6143	-0.2348	-2.1963	-2.5179	0.9489	-0.965065	-1.44135	2.39025
210239_at	IRX5	-0.897	-3.1844	-1.9954	-4.6224	-1.3205	0.6365	0.0672525	-1.75361	2.39011
219285_s_at	NIN	-5.0398	-3.8997	-5.3808	-6.138	-2.7839	-2.5547	-5.38041	-4.94458	2.38988
236112_at	LOC285548	-7.7642	-2.4659	0.0652	-4.436	-2.3019	-0.8762	-1.89212	-3.2658	2.3896
207276_at	CDR1	-7.7027	-8.1178	-3.8406	-7.0398	-5.0023	-3.4266	-5.49535	-5.81615	2.38955
241659_at	---	-2.3688	-6.3808	-6.8954	-6.0023	-4.7799	-2.5031	-4.41267	-4.89181	2.38871
1562286_at	---	-8.1178	-5.9302	-6.673	-8.2877	-6.5328	-4.4804	-4.73362	-6.86898	2.38858
1558944_at	---	-7.8954	-5.2433	-4.6153	-6.7027	-2.7312	-2.9658	-4.8246	-5.35384	2.38804
1555756_a_at	CLEC7A	-5.2877	-4.8039	-8.2002	-8.4804	-5.7799	-4.3452	-5.91584	-6.73281	2.38761
1565650_at	---	-6.3104	-5.4548	-7.0023	-5.5735	-3.6118	-3.0979	-4.92572	-5.48474	2.38684
1560614_at	DPCD	-6.7027	-3.5873	-4.4998	-5.2765	-2.3481	-2.4189	-5.2013	-4.80568	2.38678
208422_at	MSR1	-4.6804	-6.2002	-7.7027	-6.0979	-4.1178	-3.0541	-4.60478	-5.44072	2.38662
241463_at	---	-5.6295	-2.851	-6.138	-6.7642	-3.5328	-3.0422	-5.078	-5.4285	2.3863
228422_at	---	-5.6584	-4.3162	-4.0831	-4.5666	-2.2029	-1.1215	-1.0258	-3.50736	2.38586
235842_at	---	-6.2877	-5.9302	-5.9302	-4.3929	-2.0433	-1.9988	-3.26848	-4.38452	2.38572
228732_at	---	-5.8954	-7.1178	-2.3944	-3.7331	-4.6511	-2.0139	-5.32156	-4.39911	2.38521
225140_at	KLF3	-4.2821	-1.0734	-0.2351	-3.9839	0.0104	-0.2726	-4.79792	-2.65772	2.38512
217047_s_at	FAM13A1	-2.2069	1.5021	0.7657	-2.7505	1.3464	0.983	-4.16353	-1.40177	2.38477
234659_at	---	-3.4454	-2.6638	-5.7486	-3.6953	-5.7799	-2.309	-4.79792	-4.69342	2.38442
239105_at	---	-0.5412	-2.2626	-2.1203	-3.8489	-2.9062	-0.137	-3.18827	-2.52097	2.38397
214458_at	TRAF3IP1	-5.9302	-4.8283	-1.5951	-6.5328	-0.3061	-1.0274	-2.69171	-3.41118	2.38378
229105_at	GPR39	-4.2488	-1.0649	-5.2543	-7.6439	-4.2543	-2.8826	-4.92572	-5.2654	2.3828
241052_at	---	-7.5873	-4.904	-5.5195	-3.1178	-4.812	-2.8283	-5.01538	-5.2104	2.3821
236203_at	---	3.4177	-7.0398	-6.4804	-8.9658	-0.9176	-1.319	-5.55139	-3.6995	2.3805
204551_s_at	AHSG	-2.6859	-3.2243	-1.3726	-3.6693	-5.0685	-0.8247	-3.22788	-3.20484	2.38014
1555367_at	ZNF479	-5.5328	-3.2709	-2.6565	-5.4422	-4.2598	-2.2626	-5.32156	-4.64257	2.37997
1555027_at	SLC22A4	-6.6439	-3.357	-3.5598	-7.2433	-4.6804	-2.8783	-4.16353	-5.25819	2.37989
231941_s_at	MUC20	-3.5977	-5.7486	-6.8954	-7.6439	-2.6511	-2.8656	-5.43835	-5.24529	2.37969
225785_at	---	1.535	0.9129	-0.0046	1.3663	0.0359	1.834	-5.66052	-0.545583	2.37958
226190_at	RPL4	5.0841	-1.6878	1.5199	3.6287	1.9581	3.7534	-5.32156	1.37385	2.37955
206210_s_at	CETP	-5.9839	-6.0783	-5.0979	-7.1178	-5.1584	-3.1128	-4.10318	-5.49224	2.37944
1553286_at	ZNF555	-7.8283	-0.9896	-3.2488	-3.2056	-0.8573	-1.1936	-2.7201	-3.57202	2.37842
213012_at	NEDD4	0.0342	1.2871	-0.4771	-0.9473	-1.1617	1.6444	-1.11254	-0.732887	2.37729
239351_at	FKBP3	-3.2765	-5.5873	-5.8954	-8.4804	-5.0303	-2.872	-3.55957	-5.24843	2.37643
231786_at	HOXA13	-5.5328	-3.7563	-7.5873	-7.5873	-5.812	-3.9434	-5.078	-6.31948	2.37608
240404_at	---	-5.4933	-5.5328	-5.7486	-4.7331	-3.7217	-2.0457	-2.4115	-4.42164	2.37594
234524_at	PRDM15	-6.0979	-3.5564	-6.1584	-5.673	-4.4998	-3.0954	-4.92572	-5.47096	2.37556
1555687_a_at	CLEC4C	-6.4297	-2.8552	-5.9127	-3.4675	-5.7642	-3.0398	-5.49535	-5.41389	2.37409
236573_at	MIB1	-7.7642	-2.5632	-6.5328	-4.0493	-4.8868	-3.4051	-5.66052	-5.77872	2.37362
221164_x_at	CHST5	-5.5064	-1.2385	-5.357	-1.2102	-1.5786	-0.8176	-2.30014	-3.19047	2.37287
229273_at	SALL1	-6.2877	-6.8283	-7.2002	-6.7959	-2.7293	-3.3511	-5.60645	-5.72391	2.37281
1554765_a_at	MGC39681	-4.6804	-4.8531	-7.0398	-5.673	-3.6953	-2.7027	-4.28674	-5.07505	2.37235
236638_at	---	-6.4804	-6.2002	-5.2324	-5.1688	-4.3047	-2.422	-2.77859	-4.79298	2.37098
236796_at	---	-2.7217	-2.161	1.5615	-0.6892	-1.486	0.9182	-3.92808	-1.4527	2.3709
241111_at	---	-7.7027	-3.1128	-5.7642	-4.772	-2.5855	-2.81	-5.078	-5.18048	2.37048
1566606_a_at	TEX9	-7.2433	-7.3335	-8.8283	-6.0589	-2.5547	-3.699	-5.66052	-6.06914	2.37014
209583_s_at	CD200	-1.77	2.1274	1.7981	2.2687	-0.9008	1.9872	-3.31009	-0.382819	2.37002
205758_at	CD8A	-5.6153	-5.4548	-5.1278	-4.7486	-3.1456	-1.5838	-1.13148	-3.95376	2.36996
233666_at	---	-2.0046	-2.5462	-5.0398	-4.553	-6.2653	-2.2433	-5.2013	-4.6128	2.3695
1566608_at	SAMD3	-3.6224	-7.5873	-6.673	-2.3899	-5.3104	-2.3525	-5.60645	-4.72043	2.36793
238592_at	PDLIM3	-8.2002	-7.5873	-7.4804	-5.7799	-5.2653	-4.0303	-5.26184	-6.39753	2.36723
208792_s_at	CLU	3.5379	-0.0945	-0.055	2.6767	2.9038	4.5997	2.10171	2.23302	2.36668
213230_at	HUMPPA	-6.0979	-5.6439	-5.0979	-4.7255	-0.5929	-1.517	-2.9031	-3.88346	2.36646
241306_at	---	-8.5873	-7.8954	-3.1304	-3.7217	-3.9931	-2.6934	-5.86677	-5.05985	2.36645
235616_at	C20orf17	-1.1443	-3.0046	-3.7293	-1.4941	-3.9748	-0.5722	-4.34942	-2.93838	2.36618
201470_at	GSTO1	4.5793	3.814	4.2246	4.4176	-1.0297	3.947	-4.28674	1.58101	2.36599
207854_at	GYPE	-3.3808	-7.9658	-6.0023	-6.3808	-4.1584	-2.7179	-5.49535	-5.08353	2.36563
224729_s_at	ATPAF1	2.4625	-1.9138	-1.6188	-2.1714	-1.3104	2.1078	1.34966	-0.257687	2.36549
1569064_at	FLJ10634	-5.0116	-2.7447	-6.7959	-5.5064	-5.4422	-3.1456	-4.79792	-5.5108	2.3652
229092_at	---	-7.7027	-3.0493	-1.454	-6.3104	-2.3853	-1.3748	-0.846849	-3.73985	2.36505
202988_s_at	RGS1	0.3821	2.5373	2.3509	-7.0783	2.642	1.9974	-0.132945	-0.367249	2.36465
222098_s_at	---	-6.0023	-2.7819	-5.4675	-5.7331	-5.9302	-3.1329	-4.34942	-5.4965	2.3636
230560_at	STXBP6	0.2958	-1.0122	0.1059	-2.7899	-0.5404	0.7244	-5.26184	-1.63809	2.36249
219136_s_at	FLJ12681	-1.7889	-6.7959	-5.0398	-5.0303	-0.6625	-0.9771	-4.16353	-3.33701	2.35991
208733_at	RAB2	-3.5496	-1.7027	-2.5718	-3.8997	-2.9192	-0.8094	-2.9031	-3.16868	2.35928
1569554_at	---	-5.4173	-5.7486	-5.8954	-6.5598	-2.4173	-2.7979	-5.49535	-5.15703	2.35913
1558460_at	ABCC5	-5.138	-1.8171	-2.3277	-1.9931	-3.816	-0.8084	-2.55758	-3.16648	2.35808
206711_at	CXorf1	-7.2002	-3.1405	-5.0685	-6.2216	-4.4675	-3.0093	-3.87188	-5.36594	2.35664
235146_at	KIAA1145	-1.1668	-3.6224	-6.7027	-5.3688	-4.5064	-2.257	-5.32156	-4.61325	2.35625
219696_at	FLJ20054	2.0782	2.1821	0.8958	1.644	1.074	3.5629	0.3442	1.20724	2.35566
217989_at	DHRS8	2.953	1.769	0.7769	3.7248	0.0868	3.8967	0.182951	1.54489	2.35181
225745_at	LRP6	-6.1178	-3.0493	-0.7312	-1.9919	-1.9839	-0.0283	-1.07538	-2.38004	2.35174
204268_at	S100A2	-1.5641	-6.7027	-1.7427	-1.2779	-3.2136	0.3318	-2.30014	-2.01969	2.35149
207844_at	IL13	1.9859	-1.5154	0.6557	-0.4525	0.1238	2.292	-2.60975	-0.0593694	2.35137
238281_at	RBMS1	-4.8868	-3.9931	-6.7331	-1.7959	-2.0577	-1.8314	-5.43835	-4.18237	2.35097
1555605_x_at	BAGE	-3.3599	-5.299	-8.0398	-5.0589	-1.9094	-2.3263	-5.01538	-4.67668	2.35038
1557382_x_at	KIAA1975	-3.6403	-1.8836	-5.3808	-6.673	-4.6953	-2.3733	-3.22788	-4.72346	2.35016
1553622_a_at	FSIP1	-0.9602	-0.6615	-0.5224	-7.0398	-1.8688	-0.6109	-4.41267	-2.96077	2.34987
230447_at	C6orf168	-5.4933	-3.2243	-1.5179	-2.5873	-5.5064	-1.2598	-2.93595	-3.60817	2.34837
238868_at	---	-7.2002	-5.9302	-7.5328	-4.3219	-3.8699	-3.3364	-5.49535	-5.68403	2.34763
237869_at	LOC87769	-5.2216	-2.1354	-3.7179	-3.357	-3.2905	-1.5675	-3.98539	-3.91448	2.34698
206627_s_at	SSX1	-4.1028	1.5335	-4.2324	-6.1178	-5.0589	-2.6657	-5.55139	-5.01266	2.34696
206426_at	MLANA	-3.4739	-3.6295	-6.4051	-7.7027	-5.0685	-3.2709	-5.43835	-5.61771	2.34681
1556958_at	---	-5.8954	-5.8783	-6.357	-5.7027	-5.1792	-3.0233	-3.71032	-5.36892	2.34562
220909_at	TRIM46	-3.9523	-3.7217	-5.9839	-4.5804	-2.2529	-1.7939	-3.92808	-4.13952	2.34562
206535_at	SLC2A2	-3.2461	-7.7027	-7.1584	-7.5873	-5.6153	-3.3748	-4.98901	-5.71922	2.34442
218888_s_at	NETO2	-4.3277	2.62	2.2277	-4.673	0.3891	1.1731	0.528978	-1.17098	2.34408
211743_s_at	PRG2	-4.8954	-1.7389	-4.0303	-5.7331	-2.7819	-1.775	-3.14961	-4.11806	2.34306
210278_s_at	AP4S1	-1.314	-2.6206	-0.5773	-2.5683	-1.6215	0.7374	-1.94141	-1.6045	2.3419
239352_at	SLC6A15	-6.4051	-6.7642	-5.0116	-3.9703	-5.2324	-2.81	-5.14	-5.15188	2.34188
231993_at	---	-6.4051	-2.5479	-3.0303	-6.4804	-4.7179	-2.7447	-4.79792	-5.08632	2.34162
215108_x_at	TNRC9	-8.1178	-4.5064	-7.4297	-4.6224	-5.7959	-4.0445	-5.96394	-6.38595	2.34145
1559409_a_at	KIAA1345	-3.8039	-4.939	-4.0303	-6.0209	-4.2433	-2.319	-5.2013	-4.65994	2.34094
220919_s_at	C10orf79	-6.2877	-3.737	-3.7293	-7.8954	-5.9839	-3.5262	-5.43835	-5.86693	2.34073
1569674_at	BHLHB9	-3.8283	-3.6367	-6.2877	-6.5598	-4.6153	-3.028	-5.55139	-5.3685	2.3405
244568_at	SYNE2	-2.6047	-7.0783	-4.1178	-2.5412	-3.2433	-1.2372	-5.38041	-3.57748	2.34028
225755_at	MGC35097	-1.5786	-3.8201	-4.553	-4.553	-1.0667	-0.0043	0.042111	-2.34184	2.33754
1560328_s_at	---	-7.0783	-7.8954	-7.8954	-7.5328	-6.2653	-4.5598	-5.71358	-6.89708	2.33728
207867_at	PAX4	-7.5328	-2.737	-3.6118	-7.1584	-2.2765	-2.9324	-5.76564	-5.26903	2.33663
217025_s_at	DBN1	-2.5129	0.0166	-1.4779	-4.6367	-0.8044	0.2011	-1.24552	-2.13548	2.33658
216403_at	---	-6.5873	-4.0398	-5.8783	-5.2543	-2.7217	-2.6859	-4.6692	-5.02216	2.33626
215802_at	TLE1	-6.0589	-4.8699	-1.8911	-6.1792	-1.8406	-1.3651	-2.53218	-3.7004	2.3353
203823_at	RGS3	4.1763	-1.3771	-2.1203	-1.1103	-0.8778	2.4828	0.671052	0.14779	2.33501
226585_at	NEIL2	-2.0069	-0.9805	0.2757	-0.5245	-2.8019	1.2574	-0.326745	-1.07687	2.33427
236831_at	C3orf6	0.3767	2.008	-1.8417	1.6856	-0.2301	2.1483	-0.919077	-0.185715	2.33402
234835_at	C9orf130	-6.2433	-4.0445	-6.7027	-3.9302	-4.7563	-2.7563	-3.81684	-5.08987	2.33357
1569638_at	SOX5	-7.5873	-6.8614	-4.2163	-5.8614	-4.4422	-3.1405	-5.26184	-5.47381	2.33331
209101_at	CTGF	-6.2433	-3.3306	-5.0023	-4.7408	-4.6584	-2.917	-5.60645	-5.25025	2.33325
244125_at	MGC70870	-3.9479	-2.9954	-0.8895	-7.4297	-7.1584	-1.5522	-0.000790356	-3.88526	2.33306
212606_at	WDFY3	-0.2351	-4.4868	-5.7179	-2.0685	-4.9748	-0.9285	-3.31009	-3.26128	2.33278
239620_at	FLJ25439	-5.4675	-5.7179	-5.2324	-7.0398	-3.7103	-2.596	-3.18827	-4.92765	2.33165
240731_at	---	-7.5328	-6.7331	-3.7408	-7.4297	-5.812	-3.5873	-5.078	-5.91866	2.33136
204720_s_at	DNAJC6	1.679	3.1603	-0.707	1.3761	0.6345	3.2779	1.7517	0.946861	2.33104
219044_at	FLJ10916	-2.5649	-2.1041	-3.4804	-2.5412	-4.9658	-0.7824	-2.00988	-3.11244	2.33004
237253_at	---	-6.9658	-6.6439	-7.0023	-6.7331	-4.4804	-3.8997	-5.96394	-6.22911	2.32941
230958_s_at	---	1.2358	-1.2049	0.7314	-4.1028	-0.8267	1.0345	-3.51171	-1.2948	2.3293
221766_s_at	FAM46A	-7.1584	-2.3119	2.7573	1.14	-0.5543	1.9197	1.77351	-0.408378	2.32808
211721_s_at	ZNF551	-3.7408	-6.6439	-3.3778	-3.662	-4.0493	-1.7141	-5.38041	-4.04206	2.32796
226322_at	ARG99	-2.8019	-0.4655	1.0868	-2.3234	-0.8039	1.5743	1.0749	-0.753499	2.3278
240227_at	MI-ER1	-7.6439	-5.9127	-5.8283	-6.357	-4.3104	-3.3452	-4.22474	-5.67287	2.32767
223220_s_at	PARP9	1.0797	-7.2433	-0.0786	0.5347	1.0415	2.6934	-0.748518	0.365756	2.32764
229238_at	LOC400566	-4.0979	-0.6008	-0.7403	-3.2877	-3.5064	-0.3496	-1.74628	-2.67572	2.32612
231339_at	TSPYL6	-6.357	-3.7293	-5.5873	-6.6153	-2.553	-2.9613	-5.32156	-5.28683	2.32553
222961_at	TDE2L	-2.8783	-4.1128	-5.088	-3.2029	-3.8826	-1.4282	-3.71032	-3.75242	2.32422
241139_at	---	-6.138	-6.5873	-4.399	-6.0979	-5.4548	-3.1818	-5.43835	-5.50561	2.32381
1564204_at	KIAA0493	-3.9479	-2.6584	-3.6693	-1.9247	-6.5873	-1.6767	-3.87188	-4.00022	2.32352
222513_s_at	SORBS1	-1.5752	-1.9896	-1.0215	-3.3511	-0.0979	0.8456	-1.34152	-1.47744	2.32304
227555_s_at	---	-6.4548	-3.2136	-1.8314	-4.4422	-3.5977	-1.3741	-2.15739	-3.6967	2.3226
1558786_at	---	-7.1584	-8.0398	-8.9658	-6.2653	-3.1253	-3.9127	-5.66052	-6.23506	2.32236
210262_at	CRISP2	-7.5328	-4.3929	-3.9613	-7.0783	-5.6295	-3.5462	-5.14	-5.86838	2.32218
1559542_a_at	---	-6.7331	-3.1128	-6.0023	-5.2653	-3.2543	-2.9324	-5.01538	-5.25408	2.32168
206232_s_at	B4GALT6	0.3669	0.1118	-0.3662	-3.4548	0.2213	1.1472	-2.63656	-1.17387	2.32107
1568925_at	LOC91807	-6.9302	-6.7331	-3.6693	-7.8283	-5.8614	-3.6915	-5.76564	-6.01097	2.31947
211832_s_at	MDM2	-5.1688	-0.9828	-2.6785	-0.0265	-4.4868	-1.138	-4.92572	-3.45726	2.31926
213569_at	---	-5.673	-1.6629	-3.5462	-3.7681	-3.3248	-1.4604	-2.58343	-3.77911	2.31871
225735_at	KIAA1223	-6.7331	-7.3808	-1.1004	-5.5873	-1.3364	-1.2338	-3.00389	-3.55222	2.31842
217995_at	SQRDL	3.801	2.9675	2.9562	4.9058	1.4146	4.3457	-2.93595	2.02833	2.31737
228675_at	---	0.0014	-4.4485	-1.4097	-2.3793	-1.429	0.6284	-3.22788	-1.6889	2.3173
229596_at	MGC35366	-4.6224	-0.9002	-5.6439	-6.0023	-2.2243	-2.0746	-3.46503	-4.39159	2.31699
205153_s_at	CD40	1.5239	2.8067	1.4257	-5.673	2.8213	2.4295	0.467356	0.113051	2.31645
241869_at	APOL6	-6.2877	-6.0979	-5.2543	-2.7879	-4.5395	-2.3659	-4.54047	-4.68197	2.31607
209693_at	ASTN2	-2.5462	-1.4596	-2.1291	-1.4604	-3.8283	-0.5726	-4.4764	-2.88808	2.31548
214735_at	PIP3-E	-2.2863	-3.5195	-2.3119	-7.4297	-2.3823	-1.3997	-4.16353	-3.71475	2.31505
1561923_a_at	SF3B14	-7.1584	-2.968	-3.5873	-5.0493	-2.5752	-2.071	-3.55957	-4.38595	2.31495
218437_s_at	LZTFL1	-6.0589	-6.1584	-2.227	-2.2109	-4.904	-0.8799	-0.573165	-3.19479	2.31489
235051_at	C3orf6	0.4726	1.5743	-3.5328	1.0509	-0.3061	1.5081	-1.71737	-0.806553	2.31465
237182_at	---	-8.9658	-2.812	-7.5873	-5.4933	-3.088	-3.8656	-5.76564	-6.18001	2.31441
230061_at	LOC116441	-3.8489	-7.1178	-8.3808	-7.7642	-4.3929	-3.6953	-5.66052	-6.00946	2.31416
221092_at	ZNFN1A3	-2.1329	-2.1662	-1.2619	-1.6593	-2.3629	-0.222	-5.26184	-2.53577	2.31377
238542_at	ULBP2	0.9413	-0.2226	0.2109	-6.9658	-2.7236	0.1627	-2.21685	-2.15081	2.31351
228892_at	SH3RF2	-6.3335	-6.3335	-5.0116	-2.8262	-5.0493	-2.3763	-4.22474	-4.68907	2.31277
207613_s_at	CAMK2A	-5.5873	-6.0783	-6.5873	-5.0685	-5.1178	-2.814	-3.26848	-5.12588	2.31188
1554575_a_at	BPNT1	0.1979	-0.9983	0.7303	-2.2821	0.0178	1.7162	-1.63396	-0.594011	2.31021
221281_at	---	-6.7642	-5.6012	-5.0116	-5.4297	-4.2709	-2.6971	-3.55957	-5.00719	2.31009
241433_at	RCOR3	-5.9302	-3	-2.1482	-0.7155	-3.2002	-0.6776	-2.93595	-2.98601	2.30841
229233_at	NRG3	-4.0116	-2.8489	-5.138	-6.0979	-4.4804	-2.6224	-4.92572	-4.93072	2.30832
214943_s_at	KIAA0117	1.9061	0.2021	0.2866	1.2231	1.5452	3.2818	-0.0906211	0.974076	2.30772
242588_at	---	-6.4548	-3.4173	-6.5873	-3.9748	-3.812	-2.8741	-5.078	-5.18138	2.30728
1568375_at	---	-6.3808	-4.9302	-6.8954	-6.1178	-4.6295	-3.1354	-3.18827	-5.44235	2.30695
1556695_a_at	---	-3.3452	-3.4868	-1.3959	-8.1178	-1.603	-1.6962	-5.55139	-4.00266	2.30646
217869_at	HSD17B12	2.1378	-2.1546	4.134	-1.0704	1.0685	3.7503	0.952057	1.44439	2.30591
222176_at	---	-5.0209	-2.6529	-6.2433	-7.2433	-1.9105	-2.699	-4.60478	-5.00456	2.30556
201280_s_at	DAB2	-6.7642	-6.5873	-6.0783	-6.8283	-5.0493	-3.6915	-5.26184	-5.99639	2.30489
216812_at	---	-5.5873	-4.6224	-5.3104	-4.904	-1.9018	-2.0104	-3.87188	-4.31508	2.30468
241296_at	---	-7.4804	-5.8614	-7.0783	-4.1278	-4.227	-3.4422	-5.8167	-5.74604	2.30384
228370_at	SNRPN	0.1301	-0.0457	-0.0383	-0.4024	-5.1792	1.2401	0.171404	-1.06368	2.30378
215427_s_at	ZCCHC14	-6.2002	-2.9479	-5.9479	-5.673	-3.9794	-2.737	-3.39649	-5.0394	2.3024
1569430_at	C9orf115	-2.7505	-2.5113	-3.257	-7.2877	-3.8741	-1.9523	-4.10318	-4.2545	2.3022
1564767_at	---	-8.4804	-8.8283	-3.3659	-6.3335	-6.8614	-3.8489	-5.71358	-6.15096	2.30206
204135_at	DOC1	2.632	-3.0046	-2.4328	-7.5873	0.0813	0.2322	-3.03904	-2.06917	2.30137
240266_at	DKFZP434B168	-7.4804	-4.8954	-3.4266	-3.6118	-5.6439	-2.6915	-4.79792	-4.99212	2.30062
222364_at	---	-3.4998	-1.1584	-4.8531	-4.9127	-4.299	-2.0457	-4.16353	-4.34563	2.29993
225685_at	CDC42EP3	1.0152	0.9162	-3.299	-7.6439	-1.517	-0.9743	-4.92572	-3.27408	2.29978
243718_at	---	-4.7486	-2.0758	-0.0339	-2.3599	0.2961	0.4996	-2.13811	-1.79688	2.29648
1569758_at	---	-4.9748	-5.4548	-4.6878	-5.673	-3.8365	-2.3019	-3.81684	-4.59779	2.29589
210609_s_at	TP53I3	-0.4612	-0.9495	0.3532	-2.7999	-1.1291	1.0317	-2.27886	-1.26317	2.29487
205655_at	MDM4	-2.3793	0.002	-1.9073	-1.0655	-2.5278	0.0069	-3.55957	-2.28789	2.29479
1558724_at	---	-4.035	-7.5873	-6.673	-3.2109	-4.7408	-2.4532	-5.078	-4.74754	2.29434
202374_s_at	RAB3-GAP150	0.8246	1.5429	0.7647	0.8398	0.9739	2.877	-0.488297	0.582941	2.29406
209059_s_at	EDF1	3.2723	2.5935	2.6741	2.991	-3.4204	3.9606	2.81596	1.66659	2.29401
210359_at	MTSS1	-1.9534	-4.1128	-5.7642	-6.5873	-3.6047	-2.1584	-4.34942	-4.4518	2.2934
242906_at	SESN3	-2.3599	-1.8911	-3.0905	-3.2029	-2.8406	-0.668	-3.31009	-2.9608	2.2928
1558489_at	RCL1	-2.9658	-1.5345	-5.1178	-3.7217	-5.3452	-2.2905	-5.76564	-4.58323	2.29273
238358_x_at	KIAA0934	-3.5873	-6.5598	-7.1584	-5.5873	-5.6584	-3.2379	-5.66052	-5.53038	2.29248
1561121_at	TTC10	-5.0589	-4.8283	-4.1178	-6.2002	-5.7486	-3.0209	-5.43835	-5.31277	2.29187
207757_at	FLJ21628	-6.2433	-2.5666	-5.3452	-4.0979	-3.7919	-2.6915	-5.43835	-4.98333	2.29183
224747_at	LOC92912	0.8412	-5.1584	0.7921	-8.4804	0.9033	1.3797	1.38758	-0.911243	2.29094
243486_at	SND1	-6.5873	-7.1178	-4.7486	-5.8283	-5.2877	-3.0445	-4.22474	-5.33533	2.29083
234096_at	PACRG	-4.2488	-3.8079	-7.9658	-2.8552	-6.2877	-3.1128	-5.66052	-5.4036	2.2908
235879_at	MBNL1	1.7543	2.2467	1.2063	2.2924	-2.6547	2.973	0.81406	0.682472	2.29053
243733_at	---	-6.357	-4.4868	-6.673	-3.1304	-3.4143	-2.7122	-5.43835	-5.00261	2.29041
212187_x_at	PTGDS	-3.9127	-3.2737	-6.1792	-5.2653	-2.7408	-1.7534	-2.11908	-4.04342	2.29002
237220_at	FLJ23834	-4.8201	-5.2877	-6.9302	-5.0209	-4.5666	-2.6403	-3.31009	-4.92958	2.28928
1558111_at	MBNL1	1.4581	1.6046	0.593	1.8804	-1.9862	2.5815	-0.482205	0.292619	2.28888
239460_at	CYP19A1	-6.0979	-2.9546	-6.0398	-4.6012	-5.2216	-3.1923	-5.43835	-5.47977	2.28747
237344_at	---	-7.1178	-0.3335	0.0189	-5.6295	0.4023	-0.8804	-3.51171	-3.16756	2.28716
1557520_a_at	C1orf8	-2.7839	-3.2681	-7.8954	-2.1041	-6.8954	-2.6082	-4.79792	-4.89534	2.28714
237044_s_at	C10orf41	-5.812	-4.8531	-2.9018	-4.4548	-2.5977	-1.5692	-3.51171	-3.8556	2.2864
209587_at	PITX1	-7.1584	-1.1897	-3.9346	-0.8683	-1.9313	-0.5471	-0.273168	-2.83315	2.28605
223207_x_at	PHPT1	3.776	2.855	2.3203	3.2374	-2.8019	4.268	3.38241	1.98284	2.28516
1560920_s_at	---	-3.6331	-5.6295	-4.9302	-6.2653	-1.6484	-1.6897	-3.39649	-3.9747	2.285
217021_at	CYB5	-3.2653	-6.357	-7.7642	-6.1178	-6.9658	-3.5228	-4.92572	-5.80776	2.28496
216695_s_at	TNKS	-5.7642	-1.3321	-1.9291	-4.7408	-2.3929	-1.3831	-3.51171	-3.66774	2.28464
235871_at	LIPH	-4.4612	-2.3335	-6.3335	-1.4836	-3.2056	-1.6215	-4.04378	-3.90554	2.28404
236702_at	C20orf43	-6.138	-4.7486	-5.7179	-4.812	-2.7799	-2.1443	-2.69171	-4.4279	2.2836
210611_s_at	DTNA	-7.4804	-2.8201	-4.3104	-7.1584	-6.9658	-4.0209	-5.60645	-6.30429	2.28339
212817_at	DNAJB5	-1.1424	1.2855	-1.2591	-0.9534	0.3323	1.4735	-1.0258	-0.80968	2.28318
219107_at	BCAN	-2.3335	-1.9714	-1.462	-3.9568	-0.7051	0.0852	-2.53218	-2.19792	2.28312
236558_at	MBNL1	-1.3423	-1.462	-2.5925	-2.4005	-6.5598	-0.9127	-3.07502	-3.19402	2.28132
227140_at	INHBA	-0.2413	-7.4804	-4.7255	-6.9302	-3.5838	-1.968	-5.76564	-4.24929	2.28129
234398_at	---	-4.9127	-5.8783	-5.6295	-5.812	-4.174	-2.7899	-4.8246	-5.07056	2.28066
229478_x_at	BIVM	-3.1792	-3.0445	-8.9658	-7.7642	-4.9839	-3.4836	-3.92808	-5.76424	2.28064
233375_at	MGC12458	-5.1482	-5.4804	-7.2002	-2.7979	-3.4675	-2.4081	-4.8246	-4.68768	2.27958
225442_at	DDR2	1.1267	1.3842	-0.192	-1.9862	0.8961	2.3718	0.61816	0.092552	2.27925
231397_at	LOC163404	-8.7027	-7.6439	-3.939	-3.6804	-4.4297	-2.9703	-5.49535	-5.24943	2.27913
236189_at	KIAA1223	-5.4933	-6.0398	-3.7486	-5.8783	-1.1084	-1.6602	-3.46503	-3.93873	2.27853
230891_at	WISP3	-4.6584	-3.4112	-2.3703	-6.9302	-5.2433	-2.6511	-5.43835	-4.92811	2.27701
215505_s_at	STRN3	-2.4189	-2.1266	-1.8751	-1.5137	-5.4548	-0.657	-3.39649	-2.9318	2.2748
212453_at	KIAA1279	1.8278	1.6771	0.9849	1.0425	0.1129	2.2476	-4.10318	-0.0270159	2.27462
216632_at	---	-2.7505	-6.0398	-4.2543	-5.7331	-5.4548	-2.4965	-5.66052	-4.77064	2.27414
233766_at	---	-4.6224	-3.9839	-3.6657	-6.357	-5.2543	-2.8594	-5.76564	-5.13301	2.27361
241153_at	---	-5.3929	-4.7563	-5.2216	-4.7255	-4.9479	-2.4005	-3.07502	-4.67258	2.27208
227488_at	MGC16121	-2.3674	-0.5881	-4.2433	-4.2002	-4.2765	-0.8922	-0.733968	-3.16427	2.27207
203349_s_at	ETV5	-2.0979	0.468	-4.3219	-2.0058	-0.5076	0.1145	-1.85229	-2.1571	2.2716
209032_s_at	IGSF4	-5.4297	-1.5039	-3.1714	-2.3959	-1.5154	0.228	2.29767	-2.04295	2.27095
1561106_at	---	-5.1482	-2.2488	-7.1178	-6.5873	-4.227	-3.4328	-5.43835	-5.70373	2.27093
210368_at	PCDHGB4 /// PCDHGA8	-5.6584	-3.5838	-1.2136	-2.8262	-2.4998	-0.8852	-3.58264	-3.15613	2.27093
216190_x_at	---	-3.3778	-5.7799	-8.2002	-5.5064	-2.0422	-2.6421	-5.43835	-4.91299	2.27089
1568926_x_at	LOC91807	-8.8283	-1.7889	-6.7027	-7.2877	-4.227	-4.2379	-5.49535	-6.50821	2.27031
1556366_s_at	FLJ33708	-8.4804	-8.2002	-7.3808	-5.812	-3.4836	-3.9346	-5.86677	-6.20471	2.27011
203920_at	NR1H3	-1.4675	-1.0333	-1.1501	-1.8531	-2.7486	0.3198	-2.53218	-1.9503	2.2701
234579_at	---	-7.2433	-6.8954	-3.4112	-7.5328	-4.2488	-3.3162	-5.49535	-5.58629	2.27009
1556759_at	---	-7.3335	-4.7027	-5.8283	-7.3335	-8.2877	-4.6082	-5.60645	-6.87789	2.26969
211966_at	COL4A2	1.148	-1.8552	-5.3452	-3.5873	-3.6224	-0.8334	-4.10318	-3.10202	2.26862
223873_s_at	---	-7.1178	-3.6403	-3.3959	-2.774	-6.7331	-2.8783	-5.71358	-5.14688	2.26858
237489_at	---	-3.4235	-2.8911	-6.7959	-8.2877	-5.088	-3.5162	-5.32156	-5.78333	2.26713
206796_at	WISP1	-6.8283	-6.9658	-3.9794	-7.2002	-5.5598	-3.2793	-4.16353	-5.54625	2.26695
234833_at	---	-8.9658	-3.5031	-6.8954	-7.8283	-3.4933	-4.3335	-5.8167	-6.5999	2.2664
230895_at	HAPLN1	-4.436	-4.6367	-6.5873	-5.6584	-5.4422	-3.174	-5.078	-5.44038	2.26638
1559218_s_at	NFYC	-3.6047	-2.2793	-2.1078	-3.5598	-2.735	-0.6228	-2.43484	-2.88843	2.26563
244096_at	---	-6.7331	-7.8283	-7.5328	-6.4297	-3.3047	-3.6224	-5.43835	-5.88773	2.26533
215176_x_at	---	-5.7179	-4.1584	-6.2653	-6.7027	-2.5838	-2.5462	-2.77859	-4.80966	2.26346
237859_at	ANK2	-7.0398	-4.6153	-7.8954	-4.4675	-5.7027	-3.8573	-5.49535	-6.12015	2.26285
243879_at	SYN2	-1.3952	-5.0589	-2.4454	-4.1178	-0.7696	-0.2916	-4.04378	-2.55436	2.26276
1555950_a_at	DAF	1.2211	1.9502	1.115	2.6264	1.2043	2.7935	-3.51171	0.531018	2.26248
204286_s_at	PMAIP1	1.239	3.0084	4.717	1.4066	2.8619	4.4173	0.554391	2.15578	2.26152
214636_at	CALCB	-7.9658	-7.2433	-4.3511	-6.8614	-2.4933	-3.0069	-4.6692	-5.26816	2.26126
1553247_a_at	FLJ38281	-8.2877	-3.3899	-7.2877	-6.4051	-6.8954	-4.6878	-5.86677	-6.94853	2.26073
228195_at	MGC13057	-2.77	-1.3629	-7.8954	-6.8283	-1.4771	-2.2863	-3.76298	-4.54676	2.26046
205631_at	KIAA0586	0.048	-0.3614	0.353	0.2954	0.6694	2.3275	-1.0258	0.0680004	2.2595
214340_at	ALOX12P2	-5.3452	-1.9062	-2.7236	-5.1078	-1.3741	-1.1623	-2.55758	-3.42166	2.25936
221683_s_at	Cep290	-1.7829	-2.3914	-1.3176	-1.6153	-5.4297	-0.2522	-2.4115	-2.5114	2.2592
218616_at	LOC57117	1.7722	2.4651	1.3592	1.6412	1.5575	3.7149	0.949805	1.45598	2.25892
227646_at	EBF	-0.454	0.6561	-1.0783	-0.5014	-6.5064	1.0932	2.71353	-1.16531	2.25851
205399_at	DCAMKL1	-6.2653	-6.1178	-5.7486	-2.8826	-5.8448	-2.8932	-5.01538	-5.15134	2.25814
1566271_x_at	GARNL1	-5.4173	-6.2216	-5.3452	-3.0979	-3.0256	-2.0795	-4.79792	-4.33678	2.25728
237161_at	---	-1.7534	-2.8079	-7.4297	-4.772	-1.5873	-1.8794	-5.14	-4.13648	2.25708
228837_at	TCF4	0.1761	-1.9368	-1.6547	-4.3808	-0.4066	0.4535	-2.74905	-1.80301	2.25651
244671_at	---	-5.7027	-4.6511	-5.5735	-5.2324	-3.812	-2.716	-4.54047	-4.97221	2.25621
211341_at	POU4F1	-3.5769	-1.0404	-1.8314	-5.6878	-0.976	-0.6317	-2.36592	-2.8876	2.2559
221305_s_at	UGT1A8 /// UGT1A9	-6.4051	-1.6556	-6.357	-7.3808	-5.5598	-3.9127	-5.14	-6.16854	2.25584
202149_at	NEDD9	-0.2072	2.5215	-3.2461	-4.6439	1.7429	-0.0433	-5.14	-2.29886	2.25556
212640_at	PTPLB	1.2782	0.3268	1.1246	2.196	0.6058	3.5171	1.1096	1.26284	2.25426
232584_at	C20orf17	-0.1743	-6.1584	-3.1482	0.8065	-3.9748	0.0474	-4.54047	-2.20625	2.25365
212098_at	LOC151162	2.5501	2.4303	-0.2102	-2.5683	2.0298	2.6841	0.351041	0.430488	2.25361
1558000_at	ARID5B	-6.6439	-4.8954	-5.6878	-6.9302	-5.2877	-3.4422	-3.92808	-5.69554	2.25334
226765_at	---	-0.8604	-0.1933	-2.6748	-1.1681	-5.5328	-0.4395	-3.22788	-2.6928	2.2533
1561343_a_at	---	-4.9839	-2.9412	-3.4998	-8.1178	-6.9302	-3.5295	-5.38041	-5.78242	2.25292
221406_s_at	MSH5	-6.5598	-1.6878	-3.6331	-6.2653	-3.2243	-1.9896	-1.52975	-4.24245	2.25285
230927_at	---	-3.5838	-1.2509	-1.5228	-3.2189	-2.5564	-0.3551	-2.15739	-2.60786	2.25276
234856_at	---	-6.1792	-5.3452	-7.0783	-7.4297	-4.6511	-3.673	-4.28674	-5.92501	2.25201
224257_s_at	PBOV1	-3.8406	-6.0209	-7.6439	-4.0162	-4.3393	-2.7141	-4.98901	-4.9658	2.2517
208340_at	---	-6.7027	-6.0398	-5.7331	-6.673	-2.0649	-2.917	-4.6692	-5.16858	2.25158
224976_at	NFIA	0.9178	-0.9942	0.4285	-6.2216	-1.1864	0.4519	-2.93595	-1.79953	2.25143
1559513_a_at	FANCC	-4.8283	-3.6012	-3.939	-6.0589	-6.0783	-2.7622	-4.16353	-5.01361	2.25141
208294_x_at	CSHL1	-4.7642	-5.1688	-5.7959	-7.2877	-1.6999	-2.4005	-3.71032	-4.6516	2.2511
1557746_at	---	-7.3808	-6.4548	-7.2433	-7.8283	-6.7027	-4.7331	-5.76564	-6.98415	2.25105
204753_s_at	HLF	1.5224	-1.1571	-2.7447	-2.071	-2.0046	0.2575	-4.6692	-1.99342	2.25092
210583_at	POLDIP3	-6.5873	-4.9127	-5.1078	-3.6915	-4.5395	-2.4469	-3.55957	-4.69713	2.25023
227741_at	PTPLB	0.0502	-1.9346	0.4643	0.9486	-0.5408	2.1641	-1.35259	-0.0860586	2.25016
232384_s_at	SLIC1	-7.4297	-7.0023	-7.7642	-3.0023	-5.4804	-3.4454	-4.79792	-5.6949	2.2495
236647_at	---	-2.3205	-2.4965	-5.2653	-3.1456	-3.5977	-1.1228	-2.53218	-3.37226	2.24946
212543_at	AIM1	3.125	1.0477	1.9985	2.7053	-1.6795	3.0759	-2.00988	0.827885	2.24802
217979_at	TM4SF13	-1.5795	2.2745	3.1709	0.8432	0.2512	2.4327	-1.76095	0.184969	2.24773
244355_at	---	-5.6153	-5.357	-6.7027	-4.1897	-5.6012	-3.0954	-4.60478	-5.34274	2.24734
230869_at	---	-3.2626	-2.6529	-7.4297	-6.4051	-2.9412	-2.9346	-5.86677	-5.18107	2.24647
1554256_a_at	PCNXL2	-1.0433	-2.1228	-2.0303	-1.2976	-3.1688	-0.004	-3.71032	-2.25006	2.24606
240412_s_at	---	-5.0023	-2.5096	-4.4051	-5.6153	-4.5262	-2.4965	-4.16353	-4.74249	2.24599
1553310_at	LOC388937	-7.3808	-6.2002	-5.299	-4.9568	-2.0613	-2.7466	-5.26184	-4.99195	2.24535
1564274_at	C9orf47	-5.8954	-7.1178	-2.5212	-6.0398	-3.2543	-1.959	-3.31009	-4.20416	2.24516
243457_s_at	ZNF214	-6.0023	-5.6153	-6.673	-6.0589	-4.7179	-3.1253	-3.39649	-5.36972	2.24442
1554032_at	ARSB	-5.6012	-4.3868	-6.8954	-7.1584	-5.4173	-3.7681	-4.98901	-6.01226	2.24416
1559579_at	---	-7.0783	-3.5598	-7.1178	-3.4739	-1.9105	-2.458	-3.92808	-4.70172	2.24372
1562480_at	---	-4.3047	-3.4836	-4.4548	-8.9658	-7.2877	-3.9794	-6.10253	-6.22311	2.24371
241507_x_at	---	-4.2877	-3.357	-8.1178	-8.2002	-2.6331	-3.402	-4.98901	-5.64556	2.24356
220733_at	SLC26A1	-5.2877	-6.7642	-5.8954	-5.6439	-4.2109	-2.4391	-2.36592	-4.68076	2.24166
206465_at	BG1	-5.8783	-5.1897	-3.8954	-3.8406	-3.4836	-1.9523	-3.87188	-4.19396	2.24166
240062_at	FAM3C	-7.1584	-4.8365	-8.8283	-3.6693	-1.299	-2.9105	-4.79792	-5.15058	2.24008
242224_at	GPATC2	-1.3861	0.9906	0.377	-1.715	-1.0428	0.9644	-2.60975	-1.27533	2.23973
212559_at	PRKAR1B	-3.9977	-4.6953	-1.5743	-4.9479	-0.364	-0.5916	-3.26848	-2.83048	2.23888
1556192_x_at	MTSS1	-5.8783	-3.0954	-5.8954	-5.2765	-4.138	-2.9456	-4.73362	-5.18436	2.23876
1554878_a_at	ABCD3	1.5637	1.5613	2.2978	0.1679	1.2252	2.6092	-3.39649	0.371623	2.23758
205138_s_at	UST	-2.4328	-0.7322	-1.454	-3.0186	-4.9302	-0.7169	-2.93595	-2.95431	2.23741
226435_at	PAPLN	-1.4005	-3.0233	-1.0979	-1.5088	-1.4909	0.8185	-1.59399	-1.41842	2.23692
233139_at	---	-5.9839	-3.6767	-5.9658	-3.939	-4.6153	-2.8804	-5.078	-5.1164	2.236
243462_s_at	BTBD3	-8.9658	-3.3688	-2.5995	-7.4804	-2.8699	-3.2793	-5.66052	-5.51522	2.23592
240292_x_at	EB-1	-3.673	-4.138	-8.4804	-5.8283	-3.8489	-3.2297	-5.49535	-5.46519	2.23549
235308_at	ZBTB20	-0.6574	-1.7009	-2.1976	-1.2955	-1.7408	0.847	-1.04812	-1.38788	2.23488
207219_at	ZNF643	-1.7632	-2.3748	-0.8641	-6.6153	-1.9313	-0.4055	-2.02751	-2.64028	2.23478
1559835_at	---	-2.7236	0.103	-1.5641	-1.6712	-0.4028	0.394	-2.83952	-1.84024	2.23424
1553380_at	PARP15	-6.3335	-6.5598	-4.7879	-2.4313	-2.0422	-1.6943	-4.04378	-3.92774	2.23344
1562762_at	FLJ40141	-7.9658	-4.3808	-4.8201	-5.7642	-2.1241	-2.9658	-5.32156	-5.19915	2.23335
233086_at	---	-3.8573	-5.0589	-4.4297	-7.0398	-1.6981	-2.2365	-5.32156	-4.46929	2.23279
222750_s_at	SRD5A2L	-0.1549	0.7293	-0.4532	1.916	1.4442	2.6576	-0.625919	0.425236	2.23236
1554966_a_at	DOC1	2.4591	-4.2821	-2.2136	-6.9658	-0.3277	0.0696	-3.76298	-2.1622	2.2318
206710_s_at	EPB41L3	-5.5735	1.4877	-5.9127	-6.7642	-6.0589	-3.7293	-5.49535	-5.96093	2.23163
220376_at	LRRC19	-4.3629	-2.8635	-7.2433	-5.3452	-4.8783	-3.2877	-5.76564	-5.51907	2.23137
203902_at	HEPH	-3.4204	-2.1443	-3.4173	-3.1128	-5.7331	-1.815	-4.54047	-4.04481	2.22981
205048_s_at	PSPH	0.7359	3.4507	0.9252	-0.508	-0.4123	2.494	0.582274	0.264615	2.22939
1552424_at	KLHL10	-7.2877	-6.5064	-7.4804	-7.3335	-4.2709	-4.0734	-5.14	-6.3025	2.2291
1569978_x_at	---	-3.299	-4.5064	-3.7065	-7.2433	-4.2653	-2.3437	-4.34942	-4.5727	2.229
232280_at	SLC25A29	-6.0783	-1.4965	-1.9988	-3.2765	-0.9013	-0.5039	-1.40926	-2.73283	2.22893
216834_at	RGS1	2.3804	4.8689	4.0277	-2.8573	4.6944	4.2271	1.74653	1.99835	2.22875
1558869_at	AKAP6	-1.038	-4.093	-2.6475	-2.2163	-3.7919	-0.7864	-5.38041	-3.01482	2.22842
240533_at	---	-7.3335	-3.939	-3.673	-4.3688	-4.3808	-2.7389	-5.078	-4.96682	2.22792
228681_x_at	---	-7.0783	-7.2433	-8.1178	-3.299	-7.1178	-3.816	-4.60478	-6.04354	2.22754
209355_s_at	PPAP2B	-2.8954	1.8589	-2.7065	-7.3808	-1.3126	-1.4643	-4.16353	-3.69177	2.22747
1557260_a_at	ZNF382	-0.2062	-6.8283	-6.5328	-5.673	-1.2136	-0.7534	-1.27682	-2.98048	2.22708
1570246_at	---	-5.2109	-3.9346	-3.4173	-6.138	-3.8489	-2.5362	-5.2013	-4.76328	2.22708
202623_at	C14orf11	2.5251	1.3816	1.0884	1.841	2.2999	4.1294	1.75815	1.90251	2.22689
1559577_at	FCN2	-5.7959	-5.8614	-6.4548	-5.7179	-1.8232	-2.6971	-4.8246	-4.92328	2.22618
233070_at	ZNF197	-6.357	-2.9127	-3.5362	-3.6841	-6.8283	-2.6638	-4.04378	-4.88988	2.22608
206376_at	SLC6A15	-6.5064	-2.5212	-3.7799	-5.7799	-4.1078	-2.7939	-4.92572	-5.01994	2.22604
1554571_at	APBB1IP	-5.8614	-4.0445	-1.4884	-7.3335	-1.2849	-1.8762	-4.54047	-4.10173	2.22553
239865_at	---	-4.9748	-5.2109	-6.6153	-2.8975	-4.8614	-2.4204	-3.87188	-4.64418	2.22378
1560950_at	---	-3.816	-5.6439	-4.2934	-4.3929	-6.1584	-2.6188	-5.55139	-4.84242	2.22362
1566204_at	---	-4.3688	-5.2433	-3.9302	-5.9479	-1.9083	-2.0613	-5.26184	-4.28341	2.22211
1556411_s_at	KY	-3.0856	-4.2821	-4.8531	-7.0023	-3.5666	-2.3748	-4.4764	-4.5968	2.222
234867_at	---	-3.4643	-2.5179	-6.1792	-6.4051	-4.2653	-2.8386	-4.98901	-5.06058	2.22198
234894_at	ITIH5L	-5.7179	-4.4675	-6.8283	-2.8932	-4.3808	-2.5278	-3.92808	-4.74966	2.22186
223592_s_at	RNF135	1.4785	2.0591	1.5569	2.4433	2.603	2.7278	-5.55139	0.506062	2.22174
238317_x_at	RBMS1	-1.3607	-1.813	-1.8059	-0.8105	-4.4051	-0.2522	-3.98539	-2.47352	2.22132
202972_s_at	FAM13A1	-5.5195	0.1414	-0.1555	-2.8059	0.6949	0.0491	-3.07502	-2.1722	2.2213
1562969_at	DNMBP	-7.0023	-3.3104	-4.1792	-7.2433	-3.1844	-3.2109	-5.55139	-5.43212	2.22122
224045_x_at	C18orf2	-6.138	-1.6206	-5.9127	-7.4297	-4.8868	-3.6804	-5.14	-5.90144	2.22104
1553221_at	ZNF583	-5.088	-3.6331	-2.9908	-4.2488	-0.934	-1.0006	-2.83952	-3.22022	2.21962
211049_at	TLX2	-3.3277	-3.2461	-5.088	-6.6153	-1.6813	-1.458	-1.67506	-3.67747	2.21947
230102_at	---	-2.4005	0.1177	-5.299	-5.5328	-3.816	-1.8836	-3.46503	-4.10267	2.21907
201279_s_at	DAB2	-6.5328	-6.673	-5.3808	-5.6012	-3.2189	-2.8489	-4.60478	-5.0677	2.2188
1561287_at	---	-7.0783	-3.7642	-6.4051	-6.0209	-4.8448	-3.6915	-5.2013	-5.91008	2.21858
1559603_at	LOC283535	-3.5129	-5.2216	-7.1178	-5.9302	-3.673	-2.4998	-3.35275	-4.71733	2.21753
204086_at	PRAME	2.4969	3.5808	2.5957	-2.3437	2.9305	3.8237	2.35622	1.60712	2.21658
209656_s_at	TM4SF10	-7.1178	-8.1178	-5.4804	-2.8406	-4.2056	-2.8552	-5.71358	-5.0716	2.2164
1562683_a_at	LOC285547	-6.4548	-2.928	-5.7642	-7.1178	-2.8427	-3.2598	-5.2013	-5.47616	2.21636
230595_at	---	-5.7799	-4.9658	-6.1584	-4.8531	-4.4297	-2.5838	-2.77859	-4.79994	2.21614
239884_at	CADPS	-6.1792	-2.7622	-6.0589	-3.9214	-4.5395	-2.6367	-3.55957	-4.85171	2.21501
234479_at	---	-5.7486	-5.4675	-6.6439	-3.9885	-3.5907	-2.5113	-3.65887	-4.72611	2.21481
236811_at	DMRTC2	-3.0422	-2.0856	-7.9658	-5.4422	-4.5129	-3.0186	-5.2013	-5.23288	2.21428
212614_at	ARID5B	1.9883	0.6847	-0.497	-0.3662	-3.8573	1.3488	-1.59399	-0.865238	2.21404
219937_at	TRHDE	-7.2433	-4.4422	-4.5942	-7.0783	-5.9658	-3.7602	-4.98901	-5.97412	2.21392
1562492_at	LOC340090	-2.3555	-7.1584	-6.4297	-6.1792	-5.6295	-3.0046	-5.49535	-5.21785	2.21325
243586_at	PDE4D	-3.2216	-1.2934	-0.0583	-2.9703	-0.9412	-0.223	-4.98901	-2.43608	2.21308
201926_s_at	DAF	0.6285	1.3786	0.8908	2.232	0.5513	2.3418	-3.65887	0.128747	2.21305
223285_s_at	ST6GALNAC4	-0.2588	-2.0244	-1.9635	-4.3047	-1.662	0.3061	-1.34152	-1.9061	2.2122
203811_s_at	DNAJB4	1.0242	-0.1818	-0.7829	-1.5096	0.6449	1.4418	-3.22788	-0.770256	2.21206
211567_at	SPN	-7.6439	-3.3838	-5.1584	-5.2109	-4.1584	-3.2082	-4.92572	-5.41946	2.21126
242980_at	COMMD10	-3.6403	-3.5735	-5.2543	-6.4051	-5.5195	-3.0517	-5.49535	-5.26291	2.21121
1566462_at	---	-5.9839	-2.7524	-6.673	-2.917	-4.1533	-2.7198	-4.92572	-4.93058	2.21078
220383_at	ABCG5	-5.5598	-6.4548	-7.0398	-2.9703	-3.5804	-2.6224	-5.01538	-4.83314	2.21074
202430_s_at	PLSCR1	-0.3342	-1.4723	-0.6597	0.1953	0.5315	1.3597	-3.98539	-0.850499	2.2102
239947_at	---	-6.7959	-5.1278	-3.4901	-6.357	-4.3511	-2.5328	-2.7201	-4.74284	2.21004
202373_s_at	RAB3-GAP150	1.4085	2.6487	1.7451	1.8543	1.8871	3.8073	1.0944	1.59788	2.20942
241283_at	---	-5.9479	-5.9839	-3.9302	-7.1584	-4.9302	-3.2243	-5.2013	-5.4336	2.2093
1569128_at	---	-3.6047	-2.4035	-6.7959	-3.2163	-4.1584	-2.3437	-4.98901	-4.55286	2.20916
234966_at	---	-7.3335	-6.6439	-6.0783	-6.673	-4.3393	-3.3688	-3.46503	-5.57783	2.20903
216653_at	DR1	-6.8283	-3.4328	-4.1533	-7.5873	-2.0422	-2.8783	-4.8246	-5.08714	2.20884
216931_at	---	-6.1792	-6.4548	-6.7331	-5.3808	-3	-2.7524	-3.51171	-4.96096	2.20856
1556904_at	---	-4.0116	-6.6439	-3.8365	-6.7959	-5.3219	-2.8847	-5.49535	-5.09225	2.20755
1558333_at	C22orf15	-4.4933	-6.2877	-6.5873	-5.5328	-3.071	-2.5873	-4.28674	-4.79423	2.20693
244147_at	---	-4.1228	-1.9094	-2.5513	-7.2433	-3.9748	-2.0649	-3.46503	-4.27145	2.20655
203998_s_at	SYT1	-6.0209	-5.5873	-6.8283	-5.5873	-3.5804	-3.2962	-5.49535	-5.50245	2.20625
207336_at	SOX5	0.2263	-1.1857	-3.6953	-0.5374	-5.3335	-0.064	-2.00988	-2.26996	2.20596
237776_at	---	-7.0783	-6.5328	-4.5666	-2.6934	-1.5735	-1.873	-4.4764	-4.07764	2.20464
206370_at	PIK3CG	-3.2543	-4.2709	0.3692	-3.3335	-4.1688	-1.0162	-5.71358	-3.2202	2.204
212765_at	KIAA1078	1.091	3.0074	0.4889	1.2659	-0.6376	2.8526	1.03511	0.648661	2.20394
209949_at	NCF2	-0.5117	3.2501	0.7146	-0.9329	4.4607	3.5055	2.77745	1.30163	2.20387
232712_at	---	-7.8954	-8.1178	-5.8614	-4.2488	-6.5064	-3.8201	-5.60645	-6.02369	2.20359
201035_s_at	HADHSC	1.3303	1.7002	1.2116	1.1519	1.7011	3.5244	1.21179	1.32134	2.20306
232605_s_at	---	-6.6153	-5.7331	-4.7408	-3.9931	-1.1165	-2.2433	-5.76564	-4.44627	2.20297
1566082_at	---	-4.9479	-8.3808	-4.2821	-6.9302	-2.7799	-2.4933	-4.54047	-4.69611	2.20281
1553118_at	CTMP	0.567	0.1333	0.7587	0.5683	0.311	2.4402	-1.01696	0.237607	2.20259
222025_s_at	OPLAH	-6.8954	-2.4407	-3.0093	-5.3929	-2.2934	-1.6943	-1.89212	-3.89662	2.20232
237797_at	---	-3.553	-6.9302	-5.6878	-6.1178	-6.673	-3.3364	-5.66052	-5.53842	2.20202
213173_at	PCNX	-0.3079	-0.1351	-2.1443	-0.7676	-1.2934	0.6692	-3.14961	-1.53256	2.20176
241188_at	PIP3-E	-5.0023	-4.9127	-6.9658	-7.3808	-6.1178	-3.9794	-5.43835	-6.18101	2.20161
226142_at	---	0.7183	-3.1053	-3.4143	-2.3393	-4.1028	-0.2898	-3.31009	-2.48964	2.19984
238536_at	---	1.1234	0.9298	0.6917	0.6158	2.0759	2.6845	-2.08175	0.48501	2.19949
219438_at	FLJ12650	-4.0162	-2.0315	-4.1329	-4.9302	-3.6224	-1.8029	-3.31009	-4.00236	2.19946
1559280_a_at	---	-6.5873	-6.138	-8.7027	-6.1792	-4.6367	-4.0979	-5.38041	-6.29726	2.19936
243444_at	SRD5A2L	-4.8531	-1.773	-4.8039	-2.77	-0.6721	-1.2183	-3.98539	-3.4169	2.1986
211353_at	LRRC21	-7.1584	-6.5064	-5.2433	-4.9658	-5.4675	-3.0807	-3.55957	-5.27891	2.19821
1557606_at	---	-7.5873	-3.0685	-2.4755	-6.6439	-5.4297	-3.2934	-5.32156	-5.49159	2.19819
232406_at	JAG1	-4.4548	-5.4933	-4.5666	-2.5735	-1.9324	-0.8794	-1.85229	-3.07592	2.19652
238854_at	---	-3.0469	-3.7179	-2.3748	-6.5328	-4.4868	-1.3219	-1.15068	-3.5184	2.1965
1563145_at	MGC39681	-5.9127	-6.2433	-3.7959	-7.3335	-3.4771	-2.9105	-5.01538	-5.10692	2.19642
235854_x_at	ROCK1	-4.3104	-5.6584	-1.2709	-1.2196	-4.2598	-0.5076	-2.45857	-2.70385	2.19625
1564776_at	LENG10	3.3138	-1.5437	-3.4328	2.0736	0.0488	1.9508	-3.22788	-0.244896	2.1957
1568612_at	GABRG2	-4.7027	-2.6767	-6.7642	-7.2002	-3.7524	-3.4204	-5.66052	-5.616	2.1956
1557227_s_at	TPR	0.7167	0.7165	1.3286	0.9587	1.2982	2.4018	-3.26848	0.206744	2.19506
230260_s_at	---	-6.4548	-6.4804	-6.5598	-2.028	-6.0979	-3.0856	-5.26184	-5.28047	2.19487
216627_s_at	B4GALT1	0.093	-2.482	-2.2849	0.8108	-1.9203	0.5357	-4.98901	-1.65808	2.19378
1556694_a_at	LOC399818	-5.4548	-1.8039	-5.7959	-5.3688	-5.1688	-2.9062	-3.71032	-5.09972	2.19352
231145_at	---	2.0349	-3.0303	2.1467	-7.1178	-1.0819	1.8313	2.20962	-0.361697	2.193
238326_at	---	-5.9839	-2.7919	-4.195	-4.6511	-3.5064	-2.1469	-3.35275	-4.33783	2.19093
232303_at	---	-3.7065	-3.257	-3.1078	-3.8079	-2.7312	-1.3248	-4.22474	-3.51563	2.19083
240096_at	---	-7.3335	-5.4173	-5.6295	-6.2877	-5.3104	-3.737	-5.078	-5.92782	2.19082
243873_at	---	-7.5328	-3.9703	-4.812	-5.299	-5.2433	-3.3899	-5.01538	-5.5805	2.1906
223591_at	RNF135	0.0081	0.8906	0.0591	1.3771	1.3054	1.6878	-5.26184	-0.502428	2.19023
215625_at	---	-6.5064	-2.077	-3.7027	-5.299	-4.4804	-2.6403	-4.16353	-4.83041	2.19011
220923_s_at	PNMA3	-5.7027	-2.7389	-4.673	-5.6878	-1.3548	-1.7141	-2.10029	-3.90372	2.18962
235700_at	MGC27005	4.4146	-3.57	6.27	5.7045	3.9048	5.2448	-5.01538	3.0557	2.1891
211306_s_at	FCAR	-6.7331	-6.2216	-5.7179	-7.3808	-5.0303	-3.7179	-4.6692	-5.90626	2.18836
241985_at	JMY	-0.1854	-0.8536	-3.3423	2.1269	-0.5055	1.4891	-1.58091	-0.697443	2.18654
207558_s_at	PITX2	-4.2324	-2.8614	-1.8762	-6.6153	-0.025	-0.9574	-2.96953	-3.14369	2.18629
1570584_at	LOC196264	-5.6878	-3.5666	-4.3452	-6.8954	-6.2877	-3.5096	-5.26184	-5.69559	2.18599
213232_at	---	-5.7799	-5.1482	-3.2793	-5.812	-3.3511	-2.354	-4.4764	-4.53974	2.18574
242667_at	---	-2.8699	-3.9794	-4.9568	-7.9658	-5.8954	-3.1923	-5.2013	-5.37784	2.18554
209663_s_at	ITGA7	-3.3364	-2.3019	-6.3104	-4.8868	-2.3423	-1.8283	-3.18827	-4.01283	2.18453
240910_at	SLC13A3	-3.7524	-1.3408	-5.5328	-5.6295	-3.1304	-2.3585	-4.6692	-4.54286	2.18436
244888_at	HOP	-7.5328	-6.5328	-6.1792	-3.0831	-4.9839	-3.1871	-5.078	-5.3714	2.1843
227030_at	---	-0.131	0.541	0.9854	0.3805	-0.7534	1.9889	-1.45626	-0.194952	2.18385
207731_at	---	-6.8283	-3.035	-2.8594	-3.5429	-2.939	-2.0151	-4.8246	-4.19884	2.18374
227623_at	---	-3.4836	2.9423	-4.0023	-7.7642	-6.3335	-3.161	-5.14	-5.34472	2.18372
234332_at	---	-2.2149	-2.0268	-0.9896	-3.0023	-1.8262	-0.2318	-4.04378	-2.41536	2.18356
1563659_at	HERC6	-5.9127	-7.7027	-2.6529	-6.7027	-3.2002	-2.5632	-5.26184	-4.74607	2.18287
234251_at	---	-6.4051	-7.0023	-5.4422	-4.6804	-5.299	-2.8448	-3.31009	-5.02736	2.18256
1559309_at	MCFD2	-3.7563	-2.5838	-6.4804	-5.9479	-5.4933	-3.0613	-4.54047	-5.24367	2.18237
219532_at	ELOVL4	-4.2379	-1.1316	1.3356	0.942	-0.2709	1.3572	-1.89212	-0.824664	2.18186
233082_at	ZNF630	-5.673	-5.138	-4.4297	-3.2793	-4.9839	-2.4005	-4.54047	-4.58127	2.18077
64900_at	CHST5 /// MGC15429	-3.2056	-0.4876	-4.1078	-5.9658	-0.5986	-1.1222	-2.63592	-3.30274	2.18054
1566515_at	CWF19L2	-4.3452	-7.2002	-6.138	-8.2002	-5.6295	-3.8039	-5.60645	-5.98387	2.17997
1553982_a_at	RAB7B	-2.109	-5.8283	-3.1053	-1.7622	-1.851	-0.2314	-3.22788	-2.41108	2.17968
222299_x_at	---	-6.9658	-5.1278	-4.8448	-3.0069	-6.9658	-3.2877	-5.55139	-5.46694	2.17924
1561979_at	DAAM2	-3.7602	-4.3629	-5.0116	-4.0685	-4.093	-2.0529	-4.22474	-4.23161	2.17871
233005_at	FLJ20729	-1.9423	-1.9523	-2.9908	-6.2216	-2.0893	-1.4043	-4.6692	-3.58264	2.17834
243754_at	---	-3.5598	-1.429	-2.3364	-3.357	-4.0493	-1.1443	-3.31009	-3.32252	2.17822
207516_at	CHRNB4	-5.4548	-6.2002	-5.812	-3.6475	-3.3929	-2.5479	-5.32156	-4.72575	2.17785
243665_s_at	BRUNOL4	-6.7331	-7.4804	-7.3808	-7.2433	-2.3808	-3.6224	-5.26184	-5.79997	2.17757
225541_at	LOC200916	3.0828	5.768	3.2502	3.4485	2.7231	5.4303	3.7593	3.25278	2.17752
238567_at	SGPP2	-6.1178	0.7036	-3.9977	-6.0783	-4.8531	-2.9148	-4.41267	-5.09191	2.17711
1556200_a_at	C10orf90	-5.8448	-2.0856	-7.2002	-6.357	-3.0303	-3.3076	-4.98901	-5.48426	2.17666
205414_s_at	KIAA0672	-3.0162	-0.3831	-2.1546	-5.0303	-2.7879	-0.5877	-0.831278	-2.76406	2.17636
1552599_at	PXT1	-5.2002	-4.2379	-5.357	-5.4804	-4.6153	-3.0186	-5.32156	-5.19489	2.17629
212565_at	---	2.3811	0.5788	-1.0728	-0.2765	-1.2863	1.7817	-1.71737	-0.394373	2.17607
206436_at	C22orf1	-4.6082	-1.482	-4.4933	-4.673	-2.812	-1.6484	-2.53218	-3.82374	2.17534
1556945_a_at	---	-7.4804	-3.0905	-4.9931	-7.4297	-1.5581	-3.1329	-5.078	-5.30786	2.17496
1566737_at	---	-4.5598	-1.8448	-6.7331	-6.8954	-3.6047	-2.7919	-3.03904	-4.96641	2.17451
222651_s_at	TRPS1	-4.5328	0.285	-3.904	-0.1159	-0.3317	-0.2046	-3.00389	-2.37766	2.17306
1553436_at	MUC19	-4.174	-3.0541	-6.4804	-5.2765	-3.5129	-2.5245	-4.04378	-4.69752	2.17302
211589_at	---	-5.4051	-3.2626	-4.5129	-3.319	-3.5907	-2.1266	-4.6692	-4.29938	2.17278
234388_at	TRA@	0.6905	-1.6304	0.653	-4.9127	-0.2119	0.8996	-2.58343	-1.27291	2.17251
209691_s_at	DOK4	-6.3104	-0.9635	-4.2934	-0.7539	-1.9977	-1.1304	-3.14961	-3.301	2.1706
219570_at	C20orf23	-0.9777	-1.1228	-1.7245	0.1928	-0.4763	1.5113	-0.310462	-0.659232	2.17053
1564310_a_at	PARP15	-3.5031	-3.3364	-3.1128	-1.0535	-1.8741	-0.5027	-3.81684	-2.67207	2.16937
223581_at	ZNF577	-6.9302	-5.8954	-1.8039	-3.6953	-3.1584	-1.3876	-2.19676	-3.55691	2.16931
1554518_at	FLJ13273	-0.7765	-0.6052	-0.3944	-0.5752	0.3891	1.342	-2.77859	-0.827118	2.16912
222332_at	INADL	-3.1128	-7.4297	-6.4297	-5.7027	-6.0398	-3.1405	-5.26184	-5.30937	2.16887
1558692_at	MGC31963	-3.1203	-0.5404	-6.7331	-6.3808	-3.2379	-2.8019	-5.38041	-4.9705	2.1686
1560147_at	---	-7.9658	-5.8283	-3.2488	-6.6153	-4.2379	-3.2109	-4.8246	-5.37848	2.16758
234636_at	PLXNA2	-6.0209	-3.071	-4.9568	-7.6439	-0.9937	-2.6897	-4.6692	-4.8569	2.1672
206310_at	SPINK2	-5.6153	-4.6295	-0.19	-5.138	-3.4771	-1.4297	-3.55957	-3.59599	2.16629
219434_at	TREM1	-7.0398	-1.486	-3.0734	-6.7959	-4.3393	-3.0046	-4.60478	-5.17064	2.16604
1559288_at	---	-4.2543	-6.5598	-6.9658	-7.9658	-4.6082	-3.6331	-5.2013	-5.79908	2.16598
243251_at	---	-7.0783	-4.7331	-6.8954	-6.3808	-4.0023	-3.6012	-4.4764	-5.76664	2.16544
236769_at	LOC158402	-0.8714	-7.5328	-6.6153	-2.6584	-1.9094	-0.6069	-1.8059	-2.77208	2.16518
225799_at	MGC4677	1.149	1.9857	1.4458	1.0362	2.3689	3.8512	2.43156	1.68629	2.16491
235794_at	MOBP	-4.4485	-3.2163	-2.7563	-6.4804	-4.4173	-2.2082	-3.76298	-4.3731	2.1649
204755_x_at	HLF	1.2019	-1.4336	-5.4548	-4.4112	-3.458	-1.3119	-5.26184	-3.47679	2.16489
220837_at	---	-7.1584	-6.7331	-8.3808	-7.5328	-5.7799	-4.7486	-5.71358	-6.9131	2.1645
201943_s_at	CPD	0.4199	1.0379	0.9385	0.0412	0.7543	2.4113	-0.919077	0.246965	2.16434
222353_at	---	-8.2877	-5.1688	-3.3688	-3.4204	-5.7027	-2.9258	-4.6692	-5.08976	2.16396
1552439_s_at	MEGF11	-6.5873	-5.3452	-6.8283	-7.5873	-1.7789	-3.5031	-5.55139	-5.66664	2.16354
1552774_a_at	SLC25A27	-5.6878	-1.8635	-3.2297	-6.2877	-4.4998	-2.5096	-3.65887	-4.67277	2.16317
1557155_a_at	---	-2.5666	-3.9479	-7.0398	-3.1456	-4.9479	-2.2096	-4.16353	-4.37269	2.16309
234038_at	---	-3.0493	-3.0256	-8.8283	-2.7217	-4.3808	-2.699	-5.32156	-4.86033	2.16133
223275_at	HRMT1L6	-6.3104	1.6858	2.0167	-0.8949	0.4391	0.915	-1.48034	-1.24597	2.16097
222550_at	ARMC1	3.8895	2.2509	3.103	2.9273	1.0932	4.6925	1.64651	2.5319	2.1606
1562596_at	---	-7.9658	-8.4804	-2.6565	-5.8954	-7.0398	-3.673	-5.60645	-5.83279	2.15979
244314_at	---	-3.5942	-7.0783	-7.2433	-5.9839	-5.4675	-3.3748	-5.38041	-5.53386	2.15906
211209_x_at	SH2D1A	1.3464	0.0563	0.4751	-0.6434	0.628	2.1709	-1.74628	0.0119645	2.15894
212588_at	PTPRC	-2.8678	0.6687	-0.6219	3.0977	3.0875	1.777	-4.60478	-0.381856	2.15886
237198_at	MGC24039	-3.9703	-3.0398	-5.3688	-7.9658	-5.6878	-2.8635	-2.11908	-5.02236	2.15886
1553246_a_at	FLJ23356	-5.2216	-1.8221	-6.0209	-2.0673	-1.2793	-1.2605	-2.50722	-3.41926	2.15876
230830_at	---	-5.6153	-2.8804	-7.4297	-6.673	-1.1642	-2.9258	-4.54047	-5.08453	2.15873
208283_at	GAGE1	-6.2002	-4.1228	-7.2002	-3.1153	-3.8741	-2.8531	-4.6692	-5.0118	2.1587
211789_s_at	MONDOA	-4.088	-2.4066	-7.0783	-5.0023	-6.0589	-3.195	-4.54047	-5.35359	2.15859
232976_at	PWCR1	-6.0979	-2.814	-2.6135	-6.7959	-1.0807	-1.8049	-3.22788	-3.96318	2.15828
229159_at	---	-5.9839	-3.1178	-8.0398	-3.1203	-2.9105	-3.0374	-5.91584	-5.19407	2.15667
217085_at	SLC14A2	-7.4297	-7.7027	-6.9302	-3.6188	-7.4804	-4.0116	-5.38041	-6.1679	2.1563
214010_s_at	ATP9B	-5.4933	-5.3688	-4.1028	-5.3808	-3.5564	-1.8943	-1.71737	-4.05013	2.15583
242434_at	---	-4.5262	-1.8688	-1.8573	-3.9083	-1.5105	-0.6362	-2.15739	-2.79194	2.15574
224063_at	NLN	-4.0162	-2.968	-7.9658	-6.8283	-2.2835	-3.0613	-4.98901	-5.21656	2.15526
212591_at	KIAA0117	3.5885	2.0972	2.594	3.2333	3.0227	5.083	2.20962	2.92962	2.15338
1556625_a_at	FLJ22471	-8.5873	-4.8614	-3.5907	-2.7255	-7.2433	-3.3868	-5.55139	-5.53964	2.15284
235537_at	OCIAD1	-3.3808	-1.354	-4.6153	-1.138	-3.9127	-1.1591	-3.51171	-3.3117	2.1526
1561229_at	---	-4.9479	-4.8699	-4.3047	-6.4051	-6.1178	-3.3133	-5.55139	-5.46538	2.15208
1565228_s_at	ALB	-4.7563	-3.6295	-4.4612	-3.161	-2.0339	-1.8181	-5.43835	-3.97015	2.15205
1554707_at	C9orf68	-4.3511	-3.8954	-5.6295	-8.3808	-1.9335	-2.9236	-5.078	-5.07458	2.15098
1555500_s_at	SLC2A4RG	-7.2877	-3.2709	-3.0186	-3.6012	-4.093	-1.8448	-1.97524	-3.99515	2.15035
217011_at	LOC392152	-4.9931	-4.5598	-6.1178	-5.2765	-3.4235	-2.2216	-2.04537	-4.37125	2.14965
244635_s_at	---	-2.458	-6.8954	-3.9302	-6.357	-6.9658	-2.7583	-4.8246	-4.90712	2.14882
[truncated: 52,676 more rows]
