# Supplementary material for: Establishment of the TALE-code reveals aberrantly activated homeobox gene PBX1 in Hodgkin lymphoma
Source: PLoS One. 2021 Feb 4;16(2):e0246603. doi: 10.1371/journal.pone.0246603 (PMC7861379; doi:10.1371/journal.pone.0246603)
Supplement: S2 Table — SUP-HD1 was treated for siRNA-mediated knockdown of TLX2 in comparison to a siRNA control. Differential gene expression levels are indicated in the right lane. (XLS) [file pone.0246603.s010.xls]

## Sheet: Sheet1
probe set_ID	gene symbol	SUP-HD1_siCTR	SUP-HD1_siTLX2	CTR-TLX2
214814_at	YTHDC1	-0.359416	-2.86272	2.5033
207382_at	TP63	-0.0272527	-2.21254	2.18529
236665_at	CCDC18	0.0948463	-1.9182	2.01304
207410_s_at	TLX2	0.706087	-1.30426	2.01035
1552935_at	ZCCHC5	0.11423	-1.81073	1.92496
239990_at	-	-0.0272527	-1.93889	1.91163
222068_s_at	DNAAF1	0.170868	-1.6396	1.81047
216995_x_at	MKRN2	0.361375	-1.42819	1.78957
219994_at	APBB1IP	-0.0923878	-1.85352	1.76113
238687_x_at	ZNF770	0.035084	-1.7251	1.76018
233009_at	-	-0.587589	-2.33499	1.7474
221683_s_at	CEP290	1.59027	-0.134098	1.72436
1559400_s_at	PAPPA	-0.681808	-2.37516	1.69336
226618_at	UBE2QL1	-1.18691	-2.86272	1.6758
233971_at	FAM166A	-0.413485	-2.08761	1.67413
204492_at	ARHGAP11A	1.18997	-0.437846	1.62782
219892_at	TM6SF1	-0.747401	-2.37516	1.62776
232443_at	LOC441052	-0.747401	-2.37516	1.62776
1563505_at	DUSP16	-0.714323	-2.33499	1.62066
243141_at	SGMS2	0.311863	-1.30426	1.61613
1569419_at	-	-0.307182	-1.9182	1.61101
238123_at	GABRQ	-0.333075	-1.93889	1.60581
220596_at	GPATCH4	-0.815245	-2.415	1.59975
216955_at	TAF1	-0.256691	-1.85352	1.59683
1563903_x_at	-	-0.137487	-1.7251	1.58761
1557491_at	LOC100240728	-0.587589	-2.17115	1.58356
237757_at	-	-0.714323	-2.29448	1.58016
204296_at	DCTN1	-0.359416	-1.93889	1.57947
1569067_at	-	-0.0703503	-1.6396	1.56925
207567_at	SLC13A2	0.0552804	-1.51219	1.56747
232531_at	EMX2OS	-0.441236	-2.00323	1.56199
228895_s_at	-	-0.0486417	-1.59698	1.54834
1566884_at	-	-0.00617443	-1.5545	1.54833
1554110_at	CDCP1	-0.747401	-2.29448	1.54708
244017_at	-	-0.747401	-2.29448	1.54708
1566268_at	-	-0.307182	-1.85352	1.54634
1562319_at	FAM169B	-0.587589	-2.1295	1.54191
208016_s_at	AGTR1	-1.38997	-2.93154	1.54157
234056_at	-	-0.92121	-2.45447	1.53326
219622_at	RAB20	-0.681808	-2.21254	1.53074
240703_s_at	HERC1	-1.22676	-2.75632	1.52956
210737_at	TUB	0.345059	-1.18352	1.52858
217240_at	LOC100653194 /// LOC100653231 /// SIRPB1	-0.64985	-2.17115	1.5213
226879_at	HVCN1	1.11015	-0.410095	1.52025
216563_at	ANKRD12	1.33747	-0.18063	1.5181
236193_at	HIST1H2BC	-0.618446	-2.1295	1.51106
1559343_at	LOC100506948 /// SNORD107 /// SNORD115-13 /// SNORD115-26 /// SNORD115-7 /// SNORD116-28 /// SNRPN	0.035084	-1.47007	1.50516
204909_at	DDX6	-0.114763	-1.59698	1.48222
240014_at	POLR2J4	-0.441236	-1.9182	1.47696
229399_at	C10orf118	1.44855	-0.0238633	1.47241
215323_at	LUZP2	-0.386215	-1.85352	1.46731
233148_at	PODN	-0.0486417	-1.51219	1.46355
231243_s_at	BHLHE41	-0.714323	-2.17115	1.45683
1560405_at	-	-0.23207	-1.68231	1.45024
1565150_at	-	-0.681808	-2.1295	1.44769
241043_at	-	-0.557272	-2.00323	1.44596
244396_at	G3BP1	-0.557272	-2.00323	1.44596
1565641_at	C16orf45	-0.0272527	-1.47007	1.44282
1563509_at	-	-0.498227	-1.93889	1.44066
206569_at	IL24	-0.359416	-1.78992	1.4305
208198_x_at	KIR2DS1	0.613764	-0.811855	1.42562
209733_at	MID2	-1.1475	-2.57066	1.42316
221385_s_at	FFAR3	-0.00617443	-1.42819	1.42202
231179_at	IP6K3	-1.18691	-2.6086	1.42169
241601_at	WIPF3	0.0751987	-1.34526	1.42046
227828_s_at	FAM176A	-0.957631	-2.37516	1.41753
230994_at	FAM181B	-0.587589	-2.00323	1.41564
238421_at	RC3H2	-0.18402	-1.59698	1.41296
1555713_at	PNKD	0.345059	-1.06667	1.41173
1562044_at	-	-0.527488	-1.93889	1.4114
228911_at	ADAMTS7 /// LOC100291699	-0.885334	-2.29448	1.40915
1556754_at	LOC100132987	-0.413485	-1.81073	1.39725
223552_at	LRRC4	0.243087	-1.14411	1.3872
203325_s_at	COL5A1	-1.03207	-2.415	1.38293
1560062_at	SLC29A2	-0.747401	-2.1295	1.3821
234818_at	TMEM108	-0.747401	-2.1295	1.3821
219271_at	GALNT14	0.035084	-1.34526	1.38034
224202_at	SUFU	-1.26702	-2.64615	1.37913
236242_at	-	0.667241	-0.710934	1.37818
203479_s_at	OTUD4	0.792857	-0.5842	1.37706
238235_at	-	-0.413485	-1.78992	1.37643
1557129_a_at	FAM111B	2.44502	1.07439	1.37063
217396_at	-	-0.441236	-1.81073	1.3695
239608_at	LPCAT4	-0.441236	-1.81073	1.3695
1552384_a_at	FAM71A	-0.885334	-2.25366	1.36833
1565562_at	-	-0.885334	-2.25366	1.36833
211872_s_at	RGS11	0.260591	-1.10515	1.36574
1556175_at	MTSS1L	-0.359416	-1.7251	1.36568
1558960_a_at	-	-0.681808	-2.04552	1.36371
229385_s_at	PLAC2	-0.681808	-2.04552	1.36371
1562056_at	-	1.29563	-0.0669609	1.36259
219387_at	CCDC88A	2.69239	1.33259	1.3598
1558897_at	PLK5	0.0552804	-1.30426	1.35954
1558308_at	LOC100292680	-0.498227	-1.85352	1.3553
238707_at	-	-0.333075	-1.68231	1.34924
211130_x_at	EDA	-0.441236	-1.78992	1.34868
228791_at	LOC100129502	-1.1475	-2.49358	1.34608
243230_at	-	-1.03207	-2.37516	1.34309
1553749_at	FAM76B	0.311863	-1.02868	1.34054
210322_x_at	UTY	-0.0486417	-1.38658	1.33793
1565998_at	LOC286299	-0.957631	-2.29448	1.33685
223931_s_at	CHFR	0.152235	-1.18352	1.33576
1553122_s_at	LOC389458 /// RBAK /// RBAK-LOC389458	-0.92121	-2.25366	1.33245
1560448_at	PRR7-AS1	-0.92121	-2.25366	1.33245
214206_at	PPIL6	-0.527488	-1.85352	1.32603
207789_s_at	DPP6	-0.85001	-2.17115	1.32114
231774_at	KCNIP3	0.731416	-0.5842	1.31562
1553350_at	FAM123C	-0.815245	-2.1295	1.31426
231051_at	M1	-0.815245	-2.1295	1.31426
1552933_at	AKNAD1	-1.81412	-3.12792	1.3138
209399_at	HLCS	0.243087	-1.06667	1.30976
216289_at	GPR144	-1.18691	-2.49358	1.30667
213462_at	NPAS2	-0.781041	-2.08761	1.30657
229979_x_at	-	-0.781041	-2.08761	1.30657
1558697_a_at	KIAA0430	-1.10854	-2.415	1.30645
1564683_at	TBL3	-0.20785	-1.51219	1.30434
242599_at	-	-1.26702	-2.57066	1.30364
231365_at	HOXA-AS4 /// MIR196B	-1.03207	-2.33499	1.30292
237707_at	-	-1.03207	-2.33499	1.30292
1557657_a_at	LOC400238	-1.30765	-2.6086	1.30095
232324_x_at	-	-0.994588	-2.29448	1.29989
1568779_a_at	ECM2	-0.747401	-2.04552	1.29812
209764_at	MGAT3	-0.256691	-1.5545	1.29781
243134_at	-	-0.256691	-1.5545	1.29781
239502_at	-	-1.60037	-2.89734	1.29697
220473_s_at	ZCCHC4	0.152235	-1.14411	1.29635
1567032_s_at	ZNF160	-0.386215	-1.68231	1.2961
217951_s_at	PHF3	1.09071	-0.20446	1.29517
1570048_at	DNAJC24	-0.498227	-1.78992	1.29169
216556_x_at	-	-0.92121	-2.21254	1.29133
217014_s_at	AZGP1 /// AZGP1P1	-0.714323	-2.00323	1.28891
1558164_s_at	PEX13	-0.441236	-1.7251	1.28386
237790_at	SCN8A	-1.47346	-2.75632	1.28286
244353_s_at	SLC2A12	-0.359416	-1.6396	1.28018
207680_x_at	PAX3	-0.85001	-2.1295	1.27949
241453_at	LOC100653024 /// LOC100653146 /// PTK2	-0.85001	-2.1295	1.27949
220427_at	OBSCN	0.361375	-0.917821	1.2792
1555206_at	LOC100287210	-0.64985	-1.9182	1.26835
216674_at	HES2	-1.18691	-2.45447	1.26756
241947_at	PCED1B-AS1	-1.18691	-2.45447	1.26756
221033_s_at	RNF17	-1.22676	-2.49358	1.26682
210603_at	NAA11	-1.26702	-2.53231	1.2653
238972_at	-	-0.333075	-1.59698	1.26391
1555099_at	MPP4	-1.30765	-2.57066	1.263
236762_at	ATP9B	-0.527488	-1.78992	1.26243
211705_s_at	SORBS1	-1.03207	-2.29448	1.26241
227911_at	ARHGAP28	-1.7713	-3.0316	1.2603
215658_at	LOC100289255	-0.994588	-2.25366	1.25907
1570124_at	-	-0.00617443	-1.26363	1.25745
1564854_at	-	-0.681808	-1.93889	1.25708
1563816_at	GAB4	0.189265	-1.06667	1.25593
1552739_s_at	ST7L	0.756307	-0.494838	1.25114
214000_s_at	RGS10	-0.92121	-2.17115	1.24994
234350_at	IGLC1	-0.92121	-2.17115	1.24994
1569954_at	-	-1.87889	-3.12792	1.24903
221583_s_at	KCNMA1	1.53019	0.281274	1.24892
219746_at	DPF3	-0.307182	-1.5545	1.24732
209611_s_at	SLC1A4	0.693255	-0.553883	1.24714
207890_s_at	MMP25	0.86329	-0.382826	1.24612
221259_s_at	TEX11	-0.885334	-2.1295	1.24417
239381_at	KLK7	-0.885334	-2.1295	1.24417
224297_s_at	SPTBN4	-0.359416	-1.59698	1.23757
231090_s_at	ARID2	0.207429	-1.02868	1.23611
232761_at	COX4I2	-0.0703503	-1.30426	1.23391
240552_at	-	-0.0703503	-1.30426	1.23391
221286_s_at	MZB1	-0.114763	-1.34526	1.23049
224227_s_at	BDP1	-0.281724	-1.51219	1.23046
243930_x_at	-	-1.18691	-2.415	1.22808
205955_at	-	-1.22676	-2.45447	1.22771
231435_at	C7orf34	-1.22676	-2.45447	1.22771
1555703_at	ST3GAL3	-1.1475	-2.37516	1.22766
243518_at	-	-1.10854	-2.33499	1.22644
214488_at	RAP2B	-0.413485	-1.6396	1.22611
232449_at	BCO2	-1.30765	-2.53231	1.22466
222797_at	DPYSL5	-0.714323	-1.93889	1.22456
235283_at	INTS6	-1.07006	-2.29448	1.22442
1554374_at	-	-0.587589	-1.81073	1.22314
237331_s_at	MAPT-AS1	0.544002	-0.678418	1.22242
226071_at	ADAMTSL4	-0.781041	-2.00323	1.22219
231133_at	CCDC164	-0.781041	-2.00323	1.22219
1566981_at	-	-1.34865	-2.57066	1.22201
237869_at	A2LD1	-1.34865	-2.57066	1.22201
1570490_at	-	-1.03207	-2.25366	1.22159
218950_at	ARAP3	-0.333075	-1.5545	1.22143
215733_x_at	CTAG2	0.11423	-1.10515	1.21938
201974_s_at	CCZ1	0.0751987	-1.14411	1.21931
229423_at	CHEK1	0.152235	-1.06667	1.2189
205149_s_at	CLCN4	-0.994588	-2.21254	1.21796
210961_s_at	ADRA1D	-0.994588	-2.21254	1.21796
205112_at	PLCE1	-1.43158	-2.64615	1.21457
214127_s_at	SRRT	-0.957631	-2.17115	1.21352
237224_at	PDZK1IP1-AS1	-0.957631	-2.17115	1.21352
234611_at	LGALS8-AS1	-0.256691	-1.47007	1.21338
213114_at	-	-0.0923878	-1.30426	1.21188
231514_at	C1orf94	-0.0923878	-1.30426	1.21188
218864_at	TNS1	-0.386215	-1.59698	1.21077
220608_s_at	-	-0.386215	-1.59698	1.21077
211798_x_at	IGLJ3	-0.587589	-1.78992	1.20233
230803_s_at	ARHGAP24	-0.885334	-2.08761	1.20228
213108_at	CAMK2A	0.133358	-1.06667	1.20003
229098_s_at	C5orf24	0.0948463	-1.10515	1.2
239828_at	AKD1	-1.55789	-2.75632	1.19843
223812_at	FAM178B	-0.23207	-1.42819	1.19612
222871_at	KLHDC8A	-0.0272527	-1.22337	1.19612
1569361_a_at	LOC100129098	-0.85001	-2.04552	1.19551
210141_s_at	INHA	-0.85001	-2.04552	1.19551
1568981_at	-	-0.0703503	-1.26363	1.19328
229567_at	FITM1	-0.114763	-1.30426	1.1895
1554158_at	ZMYND11	-1.18691	-2.37516	1.18825
207885_at	S100G	-1.18691	-2.37516	1.18825
1559405_a_at	TRPV6	-0.815245	-2.00323	1.18798
205637_s_at	SH3GL3	-1.10854	-2.29448	1.18594
210836_x_at	PDE4D	-1.10854	-2.29448	1.18594
1565730_at	-	-1.30765	-2.49358	1.18593
217695_x_at	-	-1.30765	-2.49358	1.18593
1555904_at	-	-1.34865	-2.53231	1.18367
1560790_at	GOLGA6L2	-1.34865	-2.53231	1.18367
221416_at	PLA2G2F	-1.34865	-2.53231	1.18367
1557908_at	-	-1.07006	-2.25366	1.1836
244617_at	GPR26	-1.07006	-2.25366	1.1836
234027_at	CCDC129	-0.413485	-1.59698	1.1835
237372_at	-	-0.413485	-1.59698	1.1835
203990_s_at	KDM6A	0.11423	-1.06667	1.1809
238279_x_at	-	-0.994588	-2.17115	1.17656
1553047_at	PIP4K2B	0.529636	-0.646461	1.1761
215177_s_at	ITGA6	-1.47346	-2.64615	1.17269
242225_at	-	-0.681808	-1.85352	1.17171
1561896_at	-	-0.618446	-1.78992	1.17147
220668_s_at	DNMT3B	-0.0923878	-1.26363	1.17124
235097_at	TRMT44	-0.557272	-1.7251	1.16782
233700_at	-	-0.92121	-2.08761	1.1664
232558_at	LAMC3	-0.307182	-1.47007	1.16289
235714_at	GANC	-0.307182	-1.47007	1.16289
240532_at	SLC32A1	-1.55789	-2.72001	1.16212
215816_at	GUSBP11 /// GUSBP2 /// SMA4	0.170868	-0.991199	1.16207
227913_at	EXOSC3	0.515125	-0.646461	1.16159
1554512_a_at	CEP89	-0.18402	-1.34526	1.16124
207537_at	PFKFB1	-0.18402	-1.34526	1.16124
242944_at	FAM83A	-0.18402	-1.34526	1.16124
201982_s_at	PAPPA	-0.64985	-1.81073	1.16088
244857_at	HBEGF	-0.64985	-1.81073	1.16088
241471_at	LOC730236	-0.885334	-2.04552	1.16018
222648_at	TBC1D16	0.544002	-0.615056	1.15906
208814_at	HSPA4	1.90606	0.747304	1.15875
1552960_at	LRRC15	-0.781041	-1.93889	1.15785
1555322_at	PP2672	-0.781041	-1.93889	1.15785
1562751_at	-	-0.781041	-1.93889	1.15785
221334_s_at	FOXP3	0.377509	-0.777652	1.15516
207774_at	ATG10	-0.23207	-1.38658	1.15451
207096_at	SAA2-SAA4 /// SAA4	-0.359416	-1.51219	1.15277
232337_at	B3GNT7	-0.359416	-1.51219	1.15277
236960_at	-	0.440297	-0.710934	1.15123
240593_x_at	-	-1.64299	-2.79221	1.14922
241743_at	-	-0.114763	-1.26363	1.14886
237125_at	-	-1.22676	-2.37516	1.1484
242552_x_at	ZBED5	1.39408	0.246476	1.1476
230837_at	LOC100132057	-1.1475	-2.29448	1.14698
231433_at	LOC100506929	-1.30765	-2.45447	1.14682
240671_at	-	-1.30765	-2.45447	1.14682
1563204_at	-	-1.10854	-2.25366	1.14512
1560900_a_at	-	-1.34865	-2.49358	1.14494
216146_at	-	-1.34865	-2.49358	1.14494
1557478_at	-	0.189265	-0.954242	1.14351
215226_at	EXPH5	-1.07006	-2.21254	1.14249
243391_x_at	-	-1.38997	-2.53231	1.14235
216542_x_at	IGHA1 /// IGHG1 /// IGHM	0.294974	-0.846621	1.14159
1560812_at	-	-0.64985	-1.78992	1.14007
1569767_at	-	-0.64985	-1.78992	1.14007
1564319_at	FAM71E2	-0.714323	-1.85352	1.1392
215610_at	ALG1L2	-0.714323	-1.85352	1.1392
237425_at	LOC100505890	-0.714323	-1.85352	1.1392
219882_at	TTLL7	-1.43158	-2.57066	1.13908
242774_at	SYNE2	1.40199	0.26398	1.13801
237581_at	-	-0.781041	-1.9182	1.13715
1569931_at	-	-1.47346	-2.6086	1.13514
1552799_at	TSNARE1	-0.994588	-2.1295	1.13491
240646_at	GIMAP8	-0.994588	-2.1295	1.13491
243287_s_at	OSTM1	-0.0486417	-1.18352	1.13488
243925_at	-	-1.72849	-2.86272	1.13423
211022_s_at	ATRX	0.667241	-0.46609	1.13333
1562733_at	LINC00092	-0.0923878	-1.22337	1.13098
208116_s_at	MAN1A1	-0.0923878	-1.22337	1.13098
221003_s_at	CAB39L	-0.0923878	-1.22337	1.13098
221880_s_at	FAM174B	-0.957631	-2.08761	1.12998
229536_at	REC8	-0.957631	-2.08761	1.12998
216412_x_at	CKAP2 /// IGLC1	-0.256691	-1.38658	1.12989
242719_at	-	-0.46948	-1.59698	1.1275
211086_x_at	NEK1	0.277885	-0.846621	1.12451
214839_at	LINC00599 /// MIR124-1	-0.815245	-1.93889	1.12364
206410_at	NR0B2	0.0552804	-1.06667	1.12195
234751_s_at	NLGN3	0.0552804	-1.06667	1.12195
1556709_a_at	LOC283887	0.377509	-0.744011	1.12152
239598_s_at	LPCAT2	-0.885334	-2.00323	1.1179
239707_at	SLC5A10	-0.0272527	-1.14411	1.11686
215961_at	F12	-0.441236	-1.5545	1.11327
236574_at	-	-0.441236	-1.5545	1.11327
221324_at	TAS2R1	-0.527488	-1.6396	1.11211
223898_at	ZNF670	-0.527488	-1.6396	1.11211
229216_s_at	-	-0.527488	-1.6396	1.11211
214989_x_at	-	1.7537	0.64414	1.10956
1563458_at	PARVA	-1.22676	-2.33499	1.10823
220252_x_at	CXorf21	-1.22676	-2.33499	1.10823
220428_at	CD207	-1.22676	-2.33499	1.10823
205727_at	TEP1	-1.18691	-2.29448	1.10757
234069_at	-	-1.30765	-2.415	1.10734
212187_x_at	PTGDS	0.225368	-0.881944	1.10731
232501_at	-	-0.618446	-1.7251	1.10665
236647_at	-	-0.618446	-1.7251	1.10665
226167_at	SYT7	0.152235	-0.954242	1.10648
202075_s_at	PLTP	-1.1475	-2.25366	1.10616
229934_at	-	-1.1475	-2.25366	1.10616
231534_at	CDK1	-0.747401	-1.85352	1.10612
232554_at	LRRC56	0.361375	-0.744011	1.10539
208172_s_at	KCNB2	-0.281724	-1.38658	1.10485
205936_s_at	HK3	0.393464	-0.710934	1.1044
211679_x_at	GABBR2	-1.10854	-2.21254	1.104
1564886_at	-	0.0751987	-1.02868	1.10388
1556829_at	TIPARP-AS1	-1.38997	-2.49358	1.10362
1563523_at	-	-1.38997	-2.49358	1.10362
239755_at	-	-1.38997	-2.49358	1.10362
218251_at	MID1IP1	-0.160569	-1.26363	1.10306
1561597_x_at	-	-0.815245	-1.9182	1.10295
205866_at	FCN3	-0.815245	-1.9182	1.10295
213999_at	YIPF4	-0.498227	-1.59698	1.09876
220096_at	-	-0.498227	-1.59698	1.09876
215145_s_at	CNTNAP2	-1.03207	-2.1295	1.09743
215913_s_at	GULP1	-1.03207	-2.1295	1.09743
243499_at	-	-0.714323	-1.81073	1.09641
1554253_a_at	CERS3	-0.0486417	-1.14411	1.09547
206009_at	ITGA9	-0.587589	-1.68231	1.09473
1562857_at	-	-1.7713	-2.86272	1.09141
235828_at	PRELID2	-0.0923878	-1.18352	1.09114
235548_at	APCDD1L	-0.256691	-1.34526	1.08857
242773_at	SLC5A1	-0.256691	-1.34526	1.08857
1557583_at	ST18	-1.55789	-2.64615	1.08826
213522_s_at	SLC16A3	-0.957631	-2.04552	1.08788
236698_at	-	-0.957631	-2.04552	1.08788
239638_at	-	-0.957631	-2.04552	1.08788
226706_at	FLJ23867 /// QSOX1	0.409245	-0.678418	1.08766
205810_s_at	WASL	0.0948463	-0.991199	1.08604
215756_at	LOC730227	0.0948463	-0.991199	1.08604
235653_s_at	THAP6	0.0948463	-0.991199	1.08604
226522_at	PODN	-0.137487	-1.22337	1.08588
222283_at	ZNF480	-0.46948	-1.5545	1.08502
206325_at	SERPINA6	-0.386215	-1.47007	1.08386
220905_at	-	0.902843	-0.18063	1.08347
1568943_at	INPP5D	-1.81412	-2.89734	1.08322
1559092_at	SLC9A5	-1.60037	-2.68329	1.08291
1563993_at	-	-0.557272	-1.6396	1.08233
228309_at	-	0.64075	-0.437846	1.0786
221594_at	RBM48	-1.64299	-2.72001	1.07702
221465_at	OR6A2	-0.714323	-1.78992	1.0756
210332_at	ACHE	-0.0703503	-1.14411	1.07376
211062_s_at	CPZ /// GPR78	0.294974	-0.777652	1.07263
223587_s_at	AMN	-0.781041	-1.85352	1.07248
237297_at	FAM53B	-0.23207	-1.30426	1.07219
234054_at	LOC143188	-0.441236	-1.51219	1.07095
205794_s_at	NOVA1	-1.6857	-2.75632	1.07061
242982_x_at	ITGB8	-1.6857	-2.75632	1.07061
208163_s_at	OSBPL7	0.152235	-0.917821	1.07006
237948_at	-	-0.527488	-1.59698	1.06949
234557_at	-	-0.85001	-1.9182	1.06819
1560153_at	FRAS1	-1.26702	-2.33499	1.06797
1560912_at	LOC389043	-1.26702	-2.33499	1.06797
1563263_at	-	-1.26702	-2.33499	1.06797
210955_at	CASP10	-1.26702	-2.33499	1.06797
1565073_at	-	-1.30765	-2.37516	1.06751
1556462_a_at	-	-1.96417	-3.0316	1.06743
237120_at	KRT77	-1.18691	-2.25366	1.06675
226857_at	ARHGEF19	0.0751987	-0.991199	1.0664
220103_s_at	LOC100509751 /// MRPS18C	-1.1475	-2.21254	1.06504
1566965_at	-	-1.38997	-2.45447	1.06451
211689_s_at	TMPRSS2	-1.38997	-2.45447	1.06451
224877_s_at	MRPS5	2.38843	1.32427	1.06416
229576_s_at	TBX3	0.035084	-1.02868	1.06376
1569996_at	ANKRD26P3	-1.72849	-2.79221	1.06372
231997_at	TBCEL	-0.281724	-1.34526	1.06353
233058_at	GPSM2	-0.281724	-1.34526	1.06353
229718_at	N4BP2L1	-0.747401	-1.81073	1.06333
230132_at	LOC100505495	-0.747401	-1.81073	1.06333
226182_s_at	WISP3	-1.10854	-2.17115	1.06261
236261_at	OSBPL6	-1.43158	-2.49358	1.062
239067_s_at	PANX2	-1.43158	-2.49358	1.062
225001_at	RAB3D	1.11977	0.0586699	1.0611
1558470_at	VWA3B	-1.47346	-2.53231	1.05885
244453_at	ANKRD53	0.968222	-0.0889984	1.05722
210245_at	ABCC8	-0.0486417	-1.10515	1.05651
215536_at	HLA-DQB2	-0.0486417	-1.10515	1.05651
223291_at	MRPS15	-0.0486417	-1.10515	1.05651
220438_at	QPCTL	-0.498227	-1.5545	1.05627
244193_at	DNAJC22	0.345059	-0.710934	1.05599
233105_at	-	-0.20785	-1.26363	1.05578
227204_at	PARD6G	-1.03207	-2.08761	1.05555
231592_at	TSIX	-1.03207	-2.08761	1.05555
234603_at	-	-1.51558	-2.57066	1.05508
205580_s_at	HRH1	0.500467	-0.553883	1.05435
1557289_s_at	GTF2IRD2 /// GTF2IRD2B	-0.885334	-1.93889	1.05355
208558_at	OR10H1	-0.885334	-1.93889	1.05355
234010_at	-	-0.333075	-1.38658	1.0535
228339_at	ECSCR	-0.587589	-1.6396	1.05201
224882_at	ACSS1	-0.0923878	-1.14411	1.05172
220082_at	PPP1R14D	-0.994588	-2.04552	1.05093
238769_at	-	-1.55789	-2.6086	1.05071
232238_at	ASPM	1.14826	0.0982357	1.05003
231044_at	C1orf194	0.0948463	-0.954242	1.04909
236673_at	TIFAB	-0.256691	-1.30426	1.04757
221088_s_at	PPP1R9A	-1.60037	-2.64615	1.04578
224542_s_at	NFATC2	-0.957631	-2.00323	1.0456
221862_at	MIER2	-0.46948	-1.51219	1.04271
239009_at	KIAA0754	-0.46948	-1.51219	1.04271
219270_at	CHAC1	1.51569	0.474085	1.0416
1562969_at	DNMBP	-1.64299	-2.68329	1.0403
1555268_a_at	GRID1	-0.557272	-1.59698	1.03971
220879_at	-	-0.557272	-1.59698	1.03971
244394_at	-	-0.557272	-1.59698	1.03971
244722_at	-	-0.557272	-1.59698	1.03971
220070_at	KDM8	-0.18402	-1.22337	1.03935
1560797_s_at	LOC100507404	-0.815245	-1.85352	1.03828
207692_s_at	ACAN	0.260591	-0.777652	1.03824
226014_at	EIF3F	0.225368	-0.811855	1.03722
236834_at	SCFD2	0.225368	-0.811855	1.03722
207652_s_at	CMKLR1	-0.885334	-1.9182	1.03286
243101_x_at	-	-0.885334	-1.9182	1.03286
224567_x_at	LOC100507645 /// MALAT1	6.32216	5.28952	1.03263
207041_at	MASP2	-0.64985	-1.68231	1.03246
204221_x_at	GLIPR1	1.7537	0.722197	1.0315
206863_x_at	-	-0.781041	-1.81073	1.02969
217419_x_at	AGRN	0.0751987	-0.954242	1.02944
239474_at	-	0.0751987	-0.954242	1.02944
208330_at	ALX4	-0.114763	-1.14411	1.02935
239508_x_at	CCDC108	-0.114763	-1.14411	1.02935
1570318_at	-	-1.26702	-2.29448	1.02746
211647_x_at	IGHG1 /// IGHM	-1.26702	-2.29448	1.02746
1556824_at	-	-1.30765	-2.33499	1.02733
243781_at	-	-1.30765	-2.33499	1.02733
1569194_at	ZNF789	-0.359416	-1.38658	1.02716
202046_s_at	ARHGAP35	-0.359416	-1.38658	1.02716
206338_at	ELAVL3	-0.359416	-1.38658	1.02716
224241_s_at	-	-0.527488	-1.5545	1.02701
244825_at	SHROOM4	-0.527488	-1.5545	1.02701
223876_at	SPATA16	-1.34865	-2.37516	1.02652
234558_at	-	-1.34865	-2.37516	1.02652
234744_x_at	-	-1.34865	-2.37516	1.02652
236213_at	-	-1.34865	-2.37516	1.02652
1553403_at	RLN3	-1.18691	-2.21254	1.02563
1561561_x_at	-	-1.18691	-2.21254	1.02563
211078_s_at	STK3	-1.1475	-2.17115	1.02365
243798_at	-	-1.1475	-2.17115	1.02365
229373_at	-	-1.43158	-2.45447	1.02289
219887_at	CCDC87	-0.00617443	-1.02868	1.0225
220061_at	ACSM5	-0.618446	-1.6396	1.02115
236923_x_at	-	1.40199	0.380898	1.02109
210374_x_at	PTGER3	-1.10854	-2.1295	1.02096
212816_s_at	CBS	-1.7713	-2.79221	1.0209
229525_at	-	0.840193	-0.18063	1.02082
216123_x_at	-	-1.47346	-2.49358	1.02012
226675_s_at	LOC100507645 /// MALAT1	4.70422	3.68539	1.01883
214796_at	KIAA1456	-1.87889	-2.89734	1.01844
52651_at	COL8A2	-1.01301	-2.03105	1.01803
208033_s_at	ZFHX3	-0.0486417	-1.06667	1.01803
215910_s_at	FNDC3A	-0.0486417	-1.06667	1.01803
228525_at	LRP3	-0.92121	-1.93889	1.01768
238947_at	-	-1.07006	-2.08761	1.01756
214444_s_at	PVR	0.170868	-0.846621	1.01749
231735_s_at	MALAT1	2.83211	1.81761	1.01451
1569952_x_at	-	-0.498227	-1.51219	1.01396
207612_at	WNT8B	-0.498227	-1.51219	1.01396
216024_at	DNM2	-0.498227	-1.51219	1.01396
204288_s_at	SORBS2	-1.03207	-2.04552	1.01345
230438_at	TBX15	-1.03207	-2.04552	1.01345
1554801_at	FNDC9	-1.55789	-2.57066	1.01277
221293_s_at	DEF6	-0.0923878	-1.10515	1.01276
243300_at	-	-0.0923878	-1.10515	1.01276
235155_at	BDH2	-0.333075	-1.34526	1.01218
1556784_at	-	-0.714323	-1.7251	1.01077
241945_at	-	-0.714323	-1.7251	1.01077
243616_at	-	-0.714323	-1.7251	1.01077
215393_s_at	COBLL1	0.731416	-0.278335	1.00975
1566137_s_at	-	-0.587589	-1.59698	1.00939
210804_x_at	SLC8A1	-0.587589	-1.59698	1.00939
241514_at	-	-0.587589	-1.59698	1.00939
203796_s_at	BCL7A	2.10327	1.0941	1.00917
241054_at	-	0.424854	-0.5842	1.00905
1560744_at	LOC100505906	-0.781041	-1.78992	1.00888
211184_s_at	USH1C	-0.781041	-1.78992	1.00888
1553429_at	FLJ31713	-0.994588	-2.00323	1.00864
1563059_at	LOC340581	-0.994588	-2.00323	1.00864
213498_at	CREB3L1	-0.994588	-2.00323	1.00864
1553928_at	ELMOD2	0.328556	-0.678418	1.00697
231258_at	LOC100653229	-0.256691	-1.26363	1.00694
238259_at	ADSSL1	0.0146017	-0.991199	1.0058
213957_s_at	CEP350	1.33747	0.331946	1.00552
212172_at	AK2	-0.85001	-1.85352	1.00351
215419_at	ZFR2	-0.85001	-1.85352	1.00351
242329_at	CREB5 /// LOC401317	-0.681808	-1.68231	1.00051
1559166_at	-	-0.18402	-1.18352	0.999505
206537_at	XIAP	-0.18402	-1.18352	0.999505
236652_at	LOC149703	-0.18402	-1.18352	0.999505
207319_s_at	CDK13	0.768593	-0.22868	0.997274
1558937_s_at	-	-0.557272	-1.5545	0.997229
214668_at	SPRYD7	0.11423	-0.881944	0.996175
1566456_at	-	-0.815245	-1.81073	0.995489
209327_s_at	NOP16	-0.815245	-1.81073	0.995489
211194_s_at	TP63	-0.815245	-1.81073	0.995489
214385_s_at	MUC5AC	-0.815245	-1.81073	0.995489
214790_at	SENP6	-0.815245	-1.81073	0.995489
239943_x_at	-	-0.815245	-1.81073	0.995489
1567913_at	-	2.505	1.51177	0.993227
1553234_at	ADAMTS18	-0.23207	-1.22337	0.991301
236032_at	-	-0.23207	-1.22337	0.991301
1553702_at	ZNF697	-0.64985	-1.6396	0.989748
1561555_at	-	-0.64985	-1.6396	0.989748
206916_x_at	TAT	-0.64985	-1.6396	0.989748
243634_at	-	-0.64985	-1.6396	0.989748
235186_at	LOC388692	-0.441236	-1.42819	0.986956
238970_at	-	-0.441236	-1.42819	0.986956
1553037_a_at	SYN2	-1.30765	-2.29448	0.986826
1554770_x_at	ZNF785	-1.30765	-2.29448	0.986826
1562771_at	-	-1.30765	-2.29448	0.986826
205834_s_at	PART1	-1.26702	-2.25366	0.986644
233375_at	EFCAB2	-1.26702	-2.25366	0.986644
234796_at	CABP7	-1.26702	-2.25366	0.986644
243308_at	-	-1.34865	-2.33499	0.986339
219670_at	BEND5	-0.359416	-1.34526	0.985841
205237_at	FCN1	-1.22676	-2.21254	0.985784
214175_x_at	PDLIM4	-1.38997	-2.37516	0.985197
220706_at	ADAMTS7	-1.38997	-2.37516	0.985197
234527_at	-	-1.38997	-2.37516	0.985197
222856_at	APLN	0.207429	-0.777652	0.985081
229907_at	-	0.207429	-0.777652	0.985081
213013_at	LOC644172 /// MAPK8IP1	-0.00617443	-0.991199	0.985024
233095_at	-	-1.7713	-2.75632	0.985014
206049_at	SELP	-0.527488	-1.51219	0.984699
214238_at	-	-0.527488	-1.51219	0.984699
223385_at	CYP2S1	-0.527488	-1.51219	0.984699
234763_at	-	-0.527488	-1.51219	0.984699
214821_at	SLC25A4	-1.18691	-2.17115	0.984237
216058_s_at	CYP2C19	-1.18691	-2.17115	0.984237
205742_at	TNNI3	-1.43158	-2.415	0.983415
208256_at	EFNA2	-1.43158	-2.415	0.983415
222756_s_at	ARRB1	-1.43158	-2.415	0.983415
228206_at	HS3ST4	-1.43158	-2.415	0.983415
217905_at	MCMBP	2.69561	1.71316	0.982452
217318_x_at	KIR2DL1 /// KIR2DL2 /// KIR2DL3 /// KIR2DL4 /// KIR2DL5A /// KIR2DL5B /// KIR2DS1 /// KIR2DS2 /// KIR2DS3 /// KIR2DS4 /// KIR2DS5 /// KIR3DL3 /// KIR3DS1 /// LOC100287534 /// LOC100653050	-1.1475	-2.1295	0.982
1563404_at	-	-0.281724	-1.26363	0.981902
243145_at	-	-0.281724	-1.26363	0.981902
235684_s_at	SESN3	1.40985	0.428244	0.981608
222787_s_at	TMEM106B	1.37813	0.396853	0.981277
216249_at	PVT1	-0.957631	-1.93889	0.981256
206485_at	CD5	0.515125	-0.46609	0.981216
1559035_a_at	-	1.22606	0.246476	0.979581
1570044_at	-	-1.10854	-2.08761	0.979073
204582_s_at	KLK3	-1.10854	-2.08761	0.979073
222080_s_at	SIRT5	-1.10854	-2.08761	0.979073
224540_at	LACRT	-1.10854	-2.08761	0.979073
1554847_at	ATP6V1B1	-0.618446	-1.59698	0.978537
219315_s_at	TMEM204	-0.618446	-1.59698	0.978537
1560692_at	LOC285878	-1.81412	-2.79221	0.978083
206755_at	CYP2B6	-1.81412	-2.79221	0.978083
1565723_at	LOC100128281	-1.51558	-2.49358	0.978007
220577_at	GVINP1	-1.51558	-2.49358	0.978007
237245_at	-	-1.51558	-2.49358	0.978007
237932_at	-	-1.51558	-2.49358	0.978007
206608_s_at	RPGRIP1	-0.747401	-1.7251	0.977697
239771_at	CAND1	-0.747401	-1.7251	0.977697
220616_at	ZNF384	0.361375	-0.615056	0.976431
210020_x_at	CALML3	-0.20785	-1.18352	0.975675
1569555_at	GDA	-1.07006	-2.04552	0.975458
215774_s_at	SUCLG2	-1.07006	-2.04552	0.975458
220242_x_at	ZNF701	-1.07006	-2.04552	0.975458
209066_x_at	UQCRB	6.38822	5.41308	0.975142
1553178_a_at	SSTR3	0.328556	-0.646461	0.975017
1552608_at	WFDC11	-1.55789	-2.53231	0.974423
1570134_at	-	-1.55789	-2.53231	0.974423
1566182_at	-	-0.0923878	-1.06667	0.974281
213451_x_at	TNXA /// TNXB	0.0552804	-0.917821	0.973101
215147_at	-	-0.413485	-1.38658	0.973092
213819_s_at	FLOT1	0.693255	-0.278335	0.97159
49111_at	ARRB1	-0.37223	-1.34354	0.971309
1557502_at	PCCB	-0.333075	-1.30426	0.971188
206716_at	UMOD	-0.333075	-1.30426	0.971188
214300_s_at	TOP3A	0.667241	-0.303793	0.971034
223752_at	CFC1	-0.885334	-1.85352	0.968188
236507_at	ZDHHC3	-0.137487	-1.10515	0.967665
207958_at	UGT2A1 /// UGT2A2	-1.96417	-2.93154	0.967367
216504_s_at	SLC39A8	-0.256691	-1.22337	0.96668
209287_s_at	CDC42EP3	1.42546	0.458966	0.96649
1562338_at	01.03.15	-1.64299	-2.6086	0.965616
1553875_s_at	ZSCAN10	0.440297	-0.524099	0.964396
234773_x_at	-	0.152235	-0.811855	0.96409
238129_s_at	FZD2	0.377509	-0.5842	0.961708
1553041_at	HTR3C	-0.85001	-1.81073	0.960723
1557330_at	-	-0.957631	-1.9182	0.960564
1567286_at	OR5L2	-0.957631	-1.9182	0.960564
216940_x_at	YBX1	-0.957631	-1.9182	0.960564
224074_at	VSX1	-0.957631	-1.9182	0.960564
229008_at	WDR60	-0.957631	-1.9182	0.960564
1554229_at	CREBRF	-0.18402	-1.14411	0.960091
1564429_at	-	-0.386215	-1.34526	0.959042
235095_at	CCDC64B	-0.386215	-1.34526	0.959042
1555174_at	-	-0.46948	-1.42819	0.958712
216330_s_at	POU6F1	-0.46948	-1.42819	0.958712
1560290_at	-	-0.681808	-1.6396	0.957791
236180_at	-	-0.681808	-1.6396	0.957791
1557335_at	-	-0.307182	-1.26363	0.956444
1557091_at	MAMSTR	0.277885	-0.678418	0.956303
233192_s_at	RUFY2	-0.557272	-1.51219	0.954914
221733_s_at	GPATCH4	0.243087	-0.710934	0.954021
224497_x_at	HSD17B14	0.035084	-0.917821	0.952905
220466_at	CCDC15	0.86329	-0.0889984	0.952289
216139_s_at	MAPK8IP3	-0.114763	-1.06667	0.951905
236462_at	-	-0.114763	-1.06667	0.951905
224424_x_at	ACTR3BP2 /// ACTR3BP5	-0.23207	-1.18352	0.951455
212972_x_at	APBB2	0.207429	-0.744011	0.951441
243968_x_at	FCRL1	-2.04891	-2.99867	0.949762
228672_at	-	-1.7713	-2.72001	0.948706
241320_at	-	-1.7713	-2.72001	0.948706
240759_at	-	-0.00617443	-0.954242	0.948068
1567440_at	PSEN1	-0.64985	-1.59698	0.947133
218063_s_at	CDC42EP4	-0.64985	-1.59698	0.947133
230689_at	-	-0.64985	-1.59698	0.947133
236186_x_at	IL17RE	-0.64985	-1.59698	0.947133
205775_at	FAM50B	1.15764	0.210819	0.946818
231209_at	EXOC3L4	-1.30765	-2.25366	0.946007
233344_x_at	KIAA1875	-1.30765	-2.25366	0.946007
243309_at	FLJ27352	-1.30765	-2.25366	0.946007
217233_at	-	-1.34865	-2.29448	0.945833
237959_at	-	-1.34865	-2.29448	0.945833
1557607_at	LOC284080	-1.26702	-2.21254	0.945529
1560091_a_at	LOC100506695 /// PHF21B	-1.26702	-2.21254	0.945529
217036_at	-	-1.26702	-2.21254	0.945529
240468_at	-	-1.26702	-2.21254	0.945529
1566138_at	-	-0.441236	-1.38658	0.94534
208014_x_at	-	-0.441236	-1.38658	0.94534
229931_at	ZNF775	-0.441236	-1.38658	0.94534
237038_at	CXCL14	-0.441236	-1.38658	0.94534
238945_at	ACER3	-0.441236	-1.38658	0.94534
1563814_at	C2orf50	-1.38997	-2.33499	0.94502
1566576_at	-	-1.38997	-2.33499	0.94502
207671_s_at	BEST1	-0.359416	-1.30426	0.944848
236653_at	-	-0.359416	-1.30426	0.944848
242437_at	-	-0.359416	-1.30426	0.944848
240792_at	-	-0.160569	-1.10515	0.944583
1552965_a_at	B3GNT7	-1.22676	-2.17115	0.944391
1562812_at	ZNF32-AS3	-1.22676	-2.17115	0.944391
206549_at	INSL4	-1.22676	-2.17115	0.944391
231134_at	C20orf79	-1.22676	-2.17115	0.944391
231605_at	-	-1.22676	-2.17115	0.944391
1562765_at	WWTR1-AS1	-0.994588	-1.93889	0.944299
203963_at	CA12	-0.994588	-1.93889	0.944299
243343_at	-	-0.781041	-1.7251	0.944056
211277_x_at	APP	0.328556	-0.615056	0.943613
1570644_at	-	-1.18691	-2.1295	0.942587
231535_x_at	ROPN1	-1.18691	-2.1295	0.942587
235329_at	NOXO1	-1.18691	-2.1295	0.942587
236464_at	-	-1.18691	-2.1295	0.942587
212365_at	MYO1B	-0.527488	-1.47007	0.942585
230310_at	-	-0.0486417	-0.991199	0.942557
220409_at	CAMSAP1	-0.281724	-1.22337	0.941647
243213_at	STAT3	-0.281724	-1.22337	0.941647
1557660_s_at	LOC100506733	-1.47346	-2.415	0.941534
215639_at	SH2D3C	-1.47346	-2.415	0.941534
233414_at	-	-1.47346	-2.415	0.941534
239080_at	-	-1.47346	-2.415	0.941534
244014_x_at	-	-1.47346	-2.415	0.941534
231352_at	SLC22A8	0.0948463	-0.846621	0.941467
1556657_at	-	0.558227	-0.382826	0.941053
1558678_s_at	LOC100507645 /// MALAT1	6.01116	5.07046	0.940697
243843_at	N4BP2L1	-1.1475	-2.08761	0.940114
1566129_at	LIMS1	-0.85001	-1.78992	0.939908
216750_at	APBB2	-0.85001	-1.78992	0.939908
1553506_at	CPO	-1.51558	-2.45447	0.938897
235111_at	LSAMP	-1.51558	-2.45447	0.938897
213926_s_at	AGFG1	1.73504	0.796246	0.93879
1552978_a_at	SCAMP1	1.97129	1.03416	0.937139
207965_at	NEUROG3	-1.10854	-2.04552	0.936975
233583_at	-	-1.10854	-2.04552	0.936975
210025_s_at	CARD10	0.225368	-0.710934	0.936302
1558874_a_at	-	-0.20785	-1.14411	0.936261
231375_at	-	-0.20785	-1.14411	0.936261
243760_at	MIPEPP3	-0.20785	-1.14411	0.936261
210372_s_at	TPD52L1	-1.55789	-2.49358	0.935692
233958_at	-	-1.55789	-2.49358	0.935692
208110_x_at	MED25	2.0489	1.11354	0.935358
1558368_s_at	C1orf187	-0.747401	-1.68231	0.934914
214592_s_at	SNAPC5	-0.747401	-1.68231	0.934914
243138_at	-	0.189265	-0.744011	0.933276
1570125_at	-	-1.07006	-2.00323	0.933171
206208_at	CA4	-1.07006	-2.00323	0.933171
211195_s_at	TP63	-1.07006	-2.00323	0.933171
215389_s_at	TNNT2	-1.07006	-2.00323	0.933171
228731_at	GUCY1A2	-1.07006	-2.00323	0.933171
235105_at	-	-1.07006	-2.00323	0.933171
1555273_at	GALNTL6	-0.92121	-1.85352	0.932312
211640_x_at	IGHG1 /// IGHM	-0.92121	-1.85352	0.932312
232121_at	TRDMT1	-0.92121	-1.85352	0.932312
242685_at	GTPBP8	-0.92121	-1.85352	0.932312
242930_at	-	-1.60037	-2.53231	0.931941
227135_at	NAAA	1.47878	0.547392	0.931384
1556409_a_at	-	-0.498227	-1.42819	0.929965
1564131_a_at	BSN-AS2	-0.498227	-1.42819	0.929965
207749_s_at	PPP2R3A	-0.498227	-1.42819	0.929965
214675_at	NUP188	-0.498227	-1.42819	0.929965
216426_at	-	-0.498227	-1.42819	0.929965
241187_at	-	0.152235	-0.777652	0.929887
233917_s_at	MOV10	0.840193	-0.0889984	0.929191
220885_s_at	CENPJ	0.946756	0.0179911	0.928765
204958_at	PLK3	0.572313	-0.356026	0.928339
1561307_at	-	-1.64299	-2.57066	0.927669
215033_at	TM4SF1	-1.64299	-2.57066	0.927669
229217_at	SP3	-0.0272527	-0.954242	0.926989
229515_at	PAWR	-0.0272527	-0.954242	0.926989
241992_at	DRAM1	0.311863	-0.615056	0.926919
1569775_at	RNF157	0.544002	-0.382826	0.926828
243185_at	LOC100507228	0.11423	-0.811855	0.926086
219188_s_at	MACROD1	-0.885334	-1.81073	0.9254
231993_at	ITGBL1	-0.885334	-1.81073	0.9254
243810_at	-	-0.885334	-1.81073	0.9254
205502_at	CYP17A1	-0.714323	-1.6396	0.925275
227589_at	PITPNC1	-0.714323	-1.6396	0.925275
214310_s_at	ZFPL1	0.515125	-0.410095	0.92522
218694_at	ARMCX1	-2.00662	-2.93154	0.924917
234207_at	-	-2.00662	-2.93154	0.924917
221336_at	ATOH1	-0.587589	-1.51219	0.924598
230481_at	ACY3	-0.587589	-1.51219	0.924598
1554469_at	ZBTB44	-0.994588	-1.9182	0.923607
231720_s_at	JAM3	-0.994588	-1.9182	0.923607
243583_at	-	-0.994588	-1.9182	0.923607
244155_x_at	TOR2A	-0.994588	-1.9182	0.923607
219300_s_at	CNTNAP2	-1.6857	-2.6086	0.9229
228241_at	AGR3	-1.6857	-2.6086	0.9229
229724_at	GABRB3	-2.17454	-3.09623	0.921689
219915_s_at	SLC16A10	0.455577	-0.46609	0.921667
1556265_at	C20orf202	-0.18402	-1.10515	0.921132
41553_at	OSGIN2	-0.467942	-1.38826	0.920318
1559443_s_at	IL21R-AS1	0.64075	-0.278335	0.919085
208472_at	IKZF4	-0.386215	-1.30426	0.918049
210169_at	SEC14L5	-0.386215	-1.30426	0.918049
234246_at	-	-0.386215	-1.30426	0.918049
1553371_at	EPHA10	-0.46948	-1.38658	0.917096
202652_at	APBB1	-0.46948	-1.38658	0.917096
206812_at	ADRB3	-0.46948	-1.38658	0.917096
1554086_at	TUBGCP3	-0.307182	-1.22337	0.916189
1554554_at	CCDC57	-0.307182	-1.22337	0.916189
201806_s_at	ATXN2L	1.071	0.155624	0.915381
220922_s_at	SPANXA1 /// SPANXA2 /// SPANXB1 /// SPANXB2 /// SPANXC /// SPANXF1	-0.681808	-1.59698	0.915175
230996_at	LPP	-0.681808	-1.59698	0.915175
234780_at	-	-0.681808	-1.59698	0.915175
240675_at	-	-0.681808	-1.59698	0.915175
243340_at	-	-0.681808	-1.59698	0.915175
1556029_s_at	NMNAT2	-1.87889	-2.79221	0.913313
221705_s_at	SIKE1	1.80828	0.895042	0.913236
207878_at	KRT76	-0.557272	-1.47007	0.9128
212951_at	GPR116	-0.557272	-1.47007	0.9128
236832_at	ADCY10P1	-0.557272	-1.47007	0.9128
243663_at	-	-0.557272	-1.47007	0.9128
215051_x_at	AIF1	0.529636	-0.382826	0.912462
232764_at	CCNB2	-0.23207	-1.14411	0.912041
206702_at	TEK	-1.7713	-2.68329	0.911982
222061_at	CD58	-1.7713	-2.68329	0.911982
233030_at	PNPLA3	-1.7713	-2.68329	0.911982
236052_at	TRNP1	-1.7713	-2.68329	0.911982
242452_at	-	-1.7713	-2.68329	0.911982
210610_at	CEACAM1	-0.00617443	-0.917821	0.911646
202747_s_at	ITM2A	-0.815245	-1.7251	0.909852
206887_at	CCBP2	-0.815245	-1.7251	0.909852
1552349_a_at	PRSS33	-1.03207	-1.93889	0.906819
224999_at	EGFR	-1.03207	-1.93889	0.906819
231465_at	-	-1.03207	-1.93889	0.906819
210442_at	IL1RL1	0.440297	-0.46609	0.906388
223357_s_at	MTIF3	-1.81412	-2.72001	0.905887
239295_at	SRSF12	-1.81412	-2.72001	0.905887
1557080_s_at	ITGBL1	-0.0486417	-0.954242	0.9056
1555131_a_at	PER3	-1.34865	-2.25366	0.905014
215362_at	-	-1.34865	-2.25366	0.905014
233951_at	-	-1.34865	-2.25366	0.905014
236747_at	LOC100507066	-1.34865	-2.25366	0.905014
218814_s_at	TMEM206	-1.30765	-2.21254	0.904891
240151_at	HOXB-AS3	-1.30765	-2.21254	0.904891
240407_at	LOC100126784	-1.30765	-2.21254	0.904891
243398_at	-	-1.30765	-2.21254	0.904891
206001_at	NPY	-0.64985	-1.5545	0.904651
211670_x_at	SSX3	-0.64985	-1.5545	0.904651
206622_at	TRH	-0.885334	-1.78992	0.904585
207185_at	SLC10A1	-0.885334	-1.78992	0.904585
226216_at	INSR	-0.885334	-1.78992	0.904585
235066_at	MAP4	-0.885334	-1.78992	0.904585
240101_at	-	-0.885334	-1.78992	0.904585
1563165_at	-	-1.38997	-2.29448	0.904514
219255_x_at	IL17RB	-1.38997	-2.29448	0.904514
243960_x_at	-	-1.38997	-2.29448	0.904514
1555082_a_at	NEK11	-0.359416	-1.26363	0.90421
208344_x_at	IFNA1 /// IFNA13	-0.359416	-1.26363	0.90421
211088_s_at	PLK4	-0.359416	-1.26363	0.90421
235957_at	GRIP1	-0.359416	-1.26363	0.90421
1564338_at	-	-1.26702	-2.17115	0.904136
1570376_at	LOC154822	-1.26702	-2.17115	0.904136
232023_at	TMEM67	-1.26702	-2.17115	0.904136
205177_at	TNNI1	-1.43158	-2.33499	0.903404
206272_at	RAB4A /// SPHAR	-1.43158	-2.33499	0.903404
231557_at	-	-1.43158	-2.33499	0.903404
1554919_s_at	C7orf63	-1.22676	-2.1295	0.90274
1568603_at	CADPS	-1.22676	-2.1295	0.90274
233816_at	-	-1.22676	-2.1295	0.90274
235629_at	-	-1.22676	-2.1295	0.90274
1559817_at	LOC100288798	-0.281724	-1.18352	0.9018
234044_at	-	-0.281724	-1.18352	0.9018
234560_at	-	-0.281724	-1.18352	0.9018
1559427_at	MCF2L	-1.47346	-2.37516	0.9017
228782_at	SCGB3A2	-1.47346	-2.37516	0.9017
244156_at	-	-1.47346	-2.37516	0.9017
238352_s_at	-	0.377509	-0.524099	0.901607
201766_at	ELAC2	-0.781041	-1.68231	0.901273
217484_at	CR1	-0.781041	-1.68231	0.901273
234450_at	PROKR2	-0.781041	-1.68231	0.901273
242216_at	-	-0.781041	-1.68231	0.901273
231322_at	-	-0.527488	-1.42819	0.900704
237255_at	LOC100506115	-0.527488	-1.42819	0.900704
209519_at	NCBP1	-1.85691	-2.75632	0.899406
220623_s_at	TSGA10	-1.85691	-2.75632	0.899406
238870_at	KCNK9	-0.0923878	-0.991199	0.898811
1552583_s_at	ABCC13	-1.96417	-2.86272	0.898547
243697_at	MOXD1	-1.96417	-2.86272	0.898547
222838_at	SLAMF7	-1.1475	-2.04552	0.898016
224005_at	-	0.515125	-0.382826	0.897951
227275_at	MEX3C	-0.20785	-1.10515	0.897303
202873_at	ATP6V1C1	0.0146017	-0.881944	0.896546
202889_x_at	MAP7	-0.957631	-1.85352	0.895891
235943_at	-	-0.957631	-1.85352	0.895891
237669_at	-	-0.957631	-1.85352	0.895891
202131_s_at	RIOK3	3.52881	2.63318	0.895632
1555043_at	LHFPL5	-1.10854	-2.00323	0.894688
1557693_at	LOC100507299	-1.10854	-2.00323	0.894688
1569578_at	-	-1.10854	-2.00323	0.894688
240513_at	EIF3M	-1.10854	-2.00323	0.894688
1570335_at	-	-0.618446	-1.51219	0.893741
237735_at	LOC100506907	-0.618446	-1.51219	0.893741
1552643_at	ZNF626	-1.60037	-2.49358	0.893211
1562541_at	-	-1.60037	-2.49358	0.893211
214008_at	TWF1	-1.60037	-2.49358	0.893211
219165_at	PDLIM2	-1.60037	-2.49358	0.893211
233471_at	PTPN5	-1.60037	-2.49358	0.893211
1561225_at	LOC338579	-0.747401	-1.6396	0.892198
213484_at	-	-0.747401	-1.6396	0.892198
232326_at	C8orf56	-0.747401	-1.6396	0.892198
216337_at	-	-0.137487	-1.02868	0.891192
206493_at	ITGA2B	-0.413485	-1.30426	0.890779
243604_at	-	-0.0272527	-0.917821	0.890568
1553359_at	FBXL18	2.13683	1.24716	0.889671
242178_at	LIPI	-2.17454	-3.06412	0.889583
202685_s_at	AXL	-0.92121	-1.81073	0.889523
227642_at	TFCP2L1	-0.92121	-1.81073	0.889523
1558139_at	FLJ39632 /// LOC100506303 /// LOC100653149 /// LOC400879	-1.64299	-2.53231	0.889326
232069_at	KIF26A	-1.64299	-2.53231	0.889326
37004_at	SFTPB	-0.645126	-1.53319	0.888063
1563042_at	LOC338694	-1.03207	-1.9182	0.886127
205891_at	ADORA2B /// LOC100652851 /// LOC100653318	-1.03207	-1.9182	0.886127
237512_at	-	-1.03207	-1.9182	0.886127
241372_at	ZC3H6	-1.6857	-2.57066	0.884953
206539_s_at	CYP4F12	-0.0703503	-0.954242	0.883892
206691_s_at	PDIA2	-0.714323	-1.59698	0.882659
233479_at	-	-0.714323	-1.59698	0.882659
238027_at	SPATA24	-0.714323	-1.59698	0.882659
1563725_at	ZNF583	-2.04891	-2.93154	0.882631
1570422_at	SNTG2	-2.04891	-2.93154	0.882631
237064_x_at	-	-2.04891	-2.93154	0.882631
209933_s_at	CD300A	-0.587589	-1.47007	0.882484
236424_at	CEP250	0.328556	-0.553883	0.882439
205232_s_at	PAFAH2	0.170868	-0.710934	0.881803
221184_at	-	0.035084	-0.846621	0.881705
235214_at	LURAP1	0.035084	-0.846621	0.881705
239560_at	-	0.035084	-0.846621	0.881705
209958_s_at	BBS9	1.11015	0.228758	0.881394
1569585_at	-	-1.72849	-2.6086	0.880117
1553366_s_at	ANKRD23 /// ANKRD39	0.440297	-0.437846	0.878144
1557062_at	LOC100129195	-1.87889	-2.75632	0.877424
241077_at	-	-1.87889	-2.75632	0.877424
244781_x_at	-	-1.87889	-2.75632	0.877424
1556671_s_at	LOC100505624	-0.307182	-1.18352	0.876343
231194_at	SNX32	-0.307182	-1.18352	0.876343
211637_x_at	IGH@ /// IGHA1 /// IGHA2 /// IGHD /// IGHG1 /// IGHG3 /// IGHG4 /// IGHM /// IGHV3-23 /// IGHV4-31	-0.46948	-1.34526	0.875777
215239_x_at	ZNF273	-0.00617443	-0.881944	0.87577
236819_at	PTBP1	0.260591	-0.615056	0.875647
1554511_at	WWC1	-0.85001	-1.7251	0.875087
215061_at	METTL10	-0.85001	-1.7251	0.875087
215267_s_at	SLC8A2	-0.85001	-1.7251	0.875087
235486_at	C11orf41	-0.85001	-1.7251	0.875087
242149_at	FAM210A	0.544002	-0.329686	0.873688
212076_at	MLL	1.26993	0.396853	0.873079
201171_at	LOC100652765	1.77821	0.906232	0.871979
204324_s_at	GOLIM4	1.63121	0.759696	0.871514
216377_x_at	ALPPL2	0.515125	-0.356026	0.871152
239256_at	-	0.515125	-0.356026	0.871152
207280_at	RNF185-AS1	-0.557272	-1.42819	0.87092
205923_at	RELN	-0.0486417	-0.917821	0.869179
216881_x_at	PRB4	-0.0486417	-0.917821	0.869179
1569779_at	-	-1.81412	-2.68329	0.869163
204010_s_at	KRAS	-1.81412	-2.68329	0.869163
234571_at	-	-1.81412	-2.68329	0.869163
1555319_at	STAB1	-1.07006	-1.93889	0.868829
1569499_at	-	-1.07006	-1.93889	0.868829
230828_at	GRAMD2	-1.07006	-1.93889	0.868829
229836_s_at	NUDT4P1	-0.92121	-1.78992	0.868709
241504_at	LOC100506047	-0.92121	-1.78992	0.868709
241943_at	C18orf61	-0.92121	-1.78992	0.868709
207321_s_at	ABCB9	-0.160569	-1.02868	0.86811
238754_at	-	-0.160569	-1.02868	0.86811
1552276_a_at	VPS18	0.0552804	-0.811855	0.867136
1553060_at	PSKH2	0.0552804	-0.811855	0.867136
207248_at	KCNA4	-0.815245	-1.68231	0.867069
219606_at	PHF20L1	-0.815245	-1.68231	0.867069
223632_s_at	-	-0.815245	-1.68231	0.867069
228111_s_at	DNAH1	-0.815245	-1.68231	0.867069
213879_at	-	3.4604	2.59565	0.864746
209996_x_at	PCM1	0.586263	-0.278335	0.864598
1556846_at	-	-0.359416	-1.22337	0.863955
1563483_at	FAM91A2	-0.359416	-1.22337	0.863955
211881_x_at	IGLJ3	-0.359416	-1.22337	0.863955
229607_at	LOC100652912	-0.359416	-1.22337	0.863955
230246_at	PLAC9	-0.359416	-1.22337	0.863955
1562957_at	-	-1.34865	-2.21254	0.863898
1563821_at	LOC170425	-1.34865	-2.21254	0.863898
210015_s_at	MAP2	-1.34865	-2.21254	0.863898
220699_s_at	KIF2A	-1.34865	-2.21254	0.863898
240143_at	-	-1.34865	-2.21254	0.863898
242218_at	LOC100507672	-1.34865	-2.21254	0.863898
244783_at	YAF2	-1.34865	-2.21254	0.863898
206548_at	-	-1.38997	-2.25366	0.863694
217666_at	-	-1.38997	-2.25366	0.863694
240716_at	TTC23	-1.38997	-2.25366	0.863694
1561310_at	IGK@	-1.30765	-2.17115	0.863498
1561345_at	-	-1.30765	-2.17115	0.863498
206663_at	SP4	-1.30765	-2.17115	0.863498
231107_at	-	-1.30765	-2.17115	0.863498
237603_at	C1orf100	-1.30765	-2.17115	0.863498
244630_at	PDPK1	-1.30765	-2.17115	0.863498
213066_at	RUSC2	0.152235	-0.710934	0.863169
1554796_at	DPP6	-0.441236	-1.30426	0.863028
222179_at	CDC5L	-0.441236	-1.30426	0.863028
226988_s_at	MYH14	-0.441236	-1.30426	0.863028
228208_x_at	ZNF354C	-0.441236	-1.30426	0.863028
238648_at	-	-0.441236	-1.30426	0.863028
1560178_at	-	-1.43158	-2.29448	0.862898
1561100_at	-	-1.43158	-2.29448	0.862898
215789_s_at	AJAP1	-1.43158	-2.29448	0.862898
226211_at	MEG3	-1.43158	-2.29448	0.862898
235230_at	PLCXD2	-1.26702	-2.1295	0.862485
216509_x_at	MLLT10	-0.281724	-1.14411	0.862387
1555338_s_at	AQP10	-0.64985	-1.51219	0.862337
1569898_a_at	LOC100132707	0.277885	-0.5842	0.862084
241447_at	ING5	0.277885	-0.5842	0.862084
234199_at	-	-0.0923878	-0.954242	0.861854
202207_at	ARL4C	-1.47346	-2.33499	0.861523
217176_s_at	ZFX	0.0146017	-0.846621	0.861223
230502_s_at	-	0.0146017	-0.846621	0.861223
241921_x_at	-	0.680306	-0.18063	0.860937
236465_at	RNF175	-1.22676	-2.08761	0.860854
238182_at	-	-1.22676	-2.08761	0.860854
222831_at	SAP30L	0.198376	-0.662351	0.860727
1559069_at	MTHFS /// ST20-MTHFS	-1.51558	-2.37516	0.859587
1560514_at	LOC285205	-1.51558	-2.37516	0.859587
232496_at	-	-1.51558	-2.37516	0.859587
243168_at	-	-1.51558	-2.37516	0.859587
243243_at	GPC3	-1.51558	-2.37516	0.859587
206966_s_at	KLF12	-0.527488	-1.38658	0.859088
220735_s_at	SENP7	-0.527488	-1.38658	0.859088
242507_at	-	-0.527488	-1.38658	0.859088
1564620_at	-	-0.994588	-1.85352	0.858934
1567623_at	ABLIM2	-0.994588	-1.85352	0.858934
240670_at	-	-0.994588	-1.85352	0.858934
241064_at	-	-0.994588	-1.85352	0.858934
1553656_at	TECTB	-0.20785	-1.06667	0.858819
240853_at	-	-0.20785	-1.06667	0.858819
1558995_at	ZNF547	-1.18691	-2.04552	0.858602
214799_at	NFASC	-1.18691	-2.04552	0.858602
211603_s_at	ETV4	0.11423	-0.744011	0.858242
211658_at	PRDX2	0.11423	-0.744011	0.858242
221292_at	PTCH2	0.11423	-0.744011	0.858242
216673_at	TTTY1 /// TTTY1B	-1.55789	-2.415	0.857106
231459_at	LOC100506397	-1.55789	-2.415	0.857106
238282_at	-	-1.55789	-2.415	0.857106
214027_x_at	DES /// FAM48A	0.361375	-0.494838	0.856213
231721_at	JAM3	-2.00662	-2.86272	0.856098
1556162_at	IGSF3	0.62732	-0.22868	0.856
1560149_at	SLC29A2	-1.1475	-2.00323	0.855729
204570_at	COX7A1	-1.1475	-2.00323	0.855729
209466_x_at	LOC100287705 /// PTN	-1.1475	-2.00323	0.855729
220100_at	SLC22A11	-1.1475	-2.00323	0.855729
235758_at	PNMA6A /// PNMA6B /// PNMA6C /// PNMA6D	-1.1475	-2.00323	0.855729
237569_at	-	-1.1475	-2.00323	0.855729
210971_s_at	ARNTL	0.851788	-0.00278502	0.854573
1560716_at	-	-1.60037	-2.45447	0.854101
211116_at	SLC9A2	-1.60037	-2.45447	0.854101
240533_at	-	-1.60037	-2.45447	0.854101
203954_x_at	CLDN3	-0.137487	-0.991199	0.853711
234077_at	-	-0.137487	-0.991199	0.853711
220349_s_at	ENGASE	0.0751987	-0.777652	0.85285
214594_x_at	ATP8B1	1.52296	0.670631	0.85233
237325_at	C22orf43	-0.618446	-1.47007	0.851627
216962_at	RPAIN	0.968222	0.11762	0.850602
212732_at	MEG3	-1.64299	-2.49358	0.850595
215565_at	-	-1.64299	-2.49358	0.850595
217699_at	-	-1.64299	-2.49358	0.850595
230910_s_at	LOC100288181	-1.64299	-2.49358	0.850595
236914_at	LOC100506790	-0.333075	-1.18352	0.850449
242780_at	VAPA	-0.333075	-1.18352	0.850449
207613_s_at	CAMK2A	-0.413485	-1.26363	0.850141
215815_at	BUD31	-0.413485	-1.26363	0.850141
1562424_at	LOC285889	-1.94228	-2.79221	0.849929
242135_at	LOC100509302	-1.94228	-2.79221	0.849929
1560117_at	ABHD1	-0.747401	-1.59698	0.849582
212444_at	GPRC5A	-0.747401	-1.59698	0.849582
242308_at	MCOLN3	-0.747401	-1.59698	0.849582
1568733_at	C10orf76	-0.256691	-1.10515	0.848462
202711_at	EFNB1	-0.256691	-1.10515	0.848462
232549_at	RBM11	-2.04891	-2.89734	0.848432
239594_at	LOC145837	-2.04891	-2.89734	0.848432
1557025_a_at	-	-2.21593	-3.06412	0.84819
1554689_a_at	NLGN4X	-1.07006	-1.9182	0.848137
1567906_at	SOX4	-1.07006	-1.9182	0.848137
211920_at	CFB	-1.07006	-1.9182	0.848137
231061_at	-	-1.07006	-1.9182	0.848137
234917_at	MARVELD1	-1.07006	-1.9182	0.848137
235305_s_at	ECHDC2	-1.07006	-1.9182	0.848137
1557413_a_at	-	-0.0703503	-0.917821	0.84747
221582_at	HIST3H2A	-0.0703503	-0.917821	0.84747
208122_x_at	KIR2DS3	-0.498227	-1.34526	0.84703
226766_at	ROBO2	-0.498227	-1.34526	0.84703
233876_at	-	-0.498227	-1.34526	0.84703
220896_at	FBXL18	1.39408	0.547392	0.846686
1556659_at	-	-1.6857	-2.53231	0.84661
1560138_at	KIAA0226	-1.6857	-2.53231	0.84661
1568663_a_at	PWRN2	-1.6857	-2.53231	0.84661
224421_x_at	PMCHL1	-1.6857	-2.53231	0.84661
231634_at	SLC12A3	-1.6857	-2.53231	0.84661
205435_s_at	AAK1	0.260591	-0.5842	0.84479
233795_at	ODF3	-0.18402	-1.02868	0.844659
1552689_at	CASKIN1	0.731416	-0.111374	0.84279
215830_at	SHANK2	-1.72849	-2.57066	0.84217
226210_s_at	MEG3	-1.72849	-2.57066	0.84217
227300_at	TMEM119	-1.72849	-2.57066	0.84217
1562499_at	-	-1.87889	-2.72001	0.841117
238091_at	LOC100506388	-1.87889	-2.72001	0.841117
201431_s_at	DPYSL3	-0.587589	-1.42819	0.840603
210363_s_at	SCN2B	-0.587589	-1.42819	0.840603
231078_at	SLC25A37	-0.587589	-1.42819	0.840603
220696_at	-	-2.091	-2.93154	0.840532
206913_at	BAAT	-0.00617443	-0.846621	0.840446
1556533_at	C17orf52	0.225368	-0.615056	0.840425
206057_x_at	SPN	0.225368	-0.615056	0.840425
233781_s_at	RIF1	-0.714323	-1.5545	0.840178
1568845_at	-	0.345059	-0.494838	0.839897
201654_s_at	HSPG2	-0.885334	-1.7251	0.839763
215387_x_at	-	-0.885334	-1.7251	0.839763
228659_at	-	-0.885334	-1.7251	0.839763
233956_at	-	-0.885334	-1.7251	0.839763
232596_at	DIAPH3	0.586263	-0.253301	0.839564
1559517_a_at	SPIRE1	-0.114763	-0.954242	0.839479
1567015_at	NFE2L2	-0.114763	-0.954242	0.839479
228838_at	-	-0.114763	-0.954242	0.839479
233895_at	ANKRD24	-0.114763	-0.954242	0.839479
243129_at	LOC642980	-0.114763	-0.954242	0.839479
234695_x_at	FAM22A	0.0948463	-0.744011	0.838858
208322_s_at	ST3GAL1	-1.7713	-2.6086	0.8373
244653_at	SETD7	-1.7713	-2.6086	0.8373
1555282_a_at	PPARGC1B	-0.386215	-1.22337	0.837156
216522_at	OR2B6	-0.386215	-1.22337	0.837156
242071_x_at	ITGA8	-0.386215	-1.22337	0.837156
1562416_at	-	-0.307182	-1.14411	0.836929
217538_at	SGSM2	-0.307182	-1.14411	0.836929
238215_at	SLC6A18	-0.307182	-1.14411	0.836929
243470_at	-	-0.307182	-1.14411	0.836929
1563014_at	RPS15	-0.46948	-1.30426	0.834784
244099_at	CACNG2	-0.46948	-1.30426	0.834784
211973_at	-	0.654056	-0.18063	0.834687
1554132_a_at	FAM190B	1.47878	0.64414	0.834636
202905_x_at	NBN	3.42978	2.59565	0.834128
211166_at	FAM153A	0.529636	-0.303793	0.833429
1553209_at	RNFT2	-0.0486417	-0.881944	0.833303
230414_s_at	TMEM170A	-0.0486417	-0.881944	0.833303
234825_at	-	-2.13289	-2.96531	0.832422
1561459_at	-	-0.85001	-1.68231	0.832304
206768_at	RPL3L	-0.85001	-1.68231	0.832304
209710_at	GATA2	-0.85001	-1.68231	0.832304
214935_at	IL4I1 /// NUP62 /// SIGLEC11	-0.85001	-1.68231	0.832304
237156_at	-	-0.85001	-1.68231	0.832304
239191_at	-	-0.85001	-1.68231	0.832304
1562157_at	-	-0.957631	-1.78992	0.832287
1569894_at	PPP2R3C	-0.957631	-1.78992	0.832287
210608_s_at	FUT2	-0.957631	-1.78992	0.832287
222059_at	ZNF335	-0.957631	-1.78992	0.832287
222307_at	LOC282997	-0.957631	-1.78992	0.832287
231187_at	SLC28A1	-0.957631	-1.78992	0.832287
231509_at	PPP1R17	-0.957631	-1.78992	0.832287
1557128_at	FAM111B	2.39439	1.56216	0.832221
215641_at	SEC24D	-1.81412	-2.64615	0.832026
235881_at	FMNL2	-1.81412	-2.64615	0.832026
227011_at	ZNF672	-0.160569	-0.991199	0.830629
228187_at	-	-0.160569	-0.991199	0.830629
1560870_a_at	-	-0.681808	-1.51219	0.830379
203772_at	BLVRA	-0.681808	-1.51219	0.830379
213332_at	PAPPA2	-0.681808	-1.51219	0.830379
219812_at	PVRIG	-1.10854	-1.93889	0.830346
222556_at	ALG5	-1.10854	-1.93889	0.830346
225299_at	MYO5B	-1.10854	-1.93889	0.830346
241951_at	SLCO1C1	-2.29787	-3.12792	0.830056
1562239_at	SGSM1	-0.557272	-1.38658	0.829304
1569077_x_at	ZNF836	-0.557272	-1.38658	0.829304
208154_at	-	-0.557272	-1.38658	0.829304
215852_x_at	SOGA1	-0.557272	-1.38658	0.829304
233812_at	LINC00028	-0.557272	-1.38658	0.829304
241161_at	-	-0.557272	-1.38658	0.829304
232014_at	ZNF30	-1.96417	-2.79221	0.828036
215207_x_at	NUS1 /// NUS1P3	1.82013	0.992762	0.827369
221881_s_at	CLIC4	0.243087	-0.5842	0.827286
229883_at	GRIN2D	0.0146017	-0.811855	0.826457
235813_at	-	-1.85691	-2.68329	0.826374
237749_at	-	-1.85691	-2.68329	0.826374
240488_at	-	-1.85691	-2.68329	0.826374
242889_x_at	LOC645431	0.572313	-0.253301	0.825614
207209_at	CETN1	-0.815245	-1.6396	0.824353
207884_at	GUCY2D	-0.815245	-1.6396	0.824353
212642_s_at	HIVEP2	-0.815245	-1.6396	0.824353
229261_at	-	-0.815245	-1.6396	0.824353
233031_at	ZEB2	-0.815245	-1.6396	0.824353
213406_at	WSB1	-0.359416	-1.18352	0.824109
240912_x_at	LINC00277	-0.359416	-1.18352	0.824109
244166_at	-	-0.359416	-1.18352	0.824109
1555142_at	SLC9B1	-1.38997	-2.21254	0.822579
1555158_at	-	-1.38997	-2.21254	0.822579
207836_s_at	RBPMS	-1.38997	-2.21254	0.822579
213824_at	OLIG2	-1.38997	-2.21254	0.822579
227240_at	NGEF	-1.38997	-2.21254	0.822579
231683_at	GLYAT	-1.38997	-2.21254	0.822579
235578_at	ABCC9	-1.38997	-2.21254	0.822579
240005_at	-	-1.38997	-2.21254	0.822579
1559753_at	-	-1.34865	-2.17115	0.822505
1562761_at	NMRK1	-1.34865	-2.17115	0.822505
215806_x_at	TARP /// TRGC2	-1.34865	-2.17115	0.822505
222450_at	PMEPA1	-1.34865	-2.17115	0.822505
232567_at	ARHGAP8 /// PRR5-ARHGAP8	-1.34865	-2.17115	0.822505
236800_at	UCMA	-1.34865	-2.17115	0.822505
242179_s_at	TSPAN16	-1.34865	-2.17115	0.822505
210752_s_at	MLX	0.207429	-0.615056	0.822486
221183_at	LOC100507388	-0.441236	-1.26363	0.82239
1560499_at	C14orf64	-1.43158	-2.25366	0.822078
212580_at	CAST	-1.43158	-2.25366	0.822078
215755_at	-	-1.43158	-2.25366	0.822078
221900_at	COL8A2	-1.43158	-2.25366	0.822078
244836_at	-	-1.43158	-2.25366	0.822078
212587_s_at	PTPRC	2.52867	1.70678	0.821895
205867_at	PTPN11	-1.30765	-2.1295	0.821848
238961_s_at	FNDC3A	-1.30765	-2.1295	0.821848
219527_at	MARC2	-1.03207	-1.85352	0.821454
1561665_at	-	-1.47346	-2.29448	0.821017
204620_s_at	VCAN	-1.47346	-2.29448	0.821017
207328_at	ALOX15	-1.47346	-2.29448	0.821017
208547_at	HIST1H2BB	-1.47346	-2.29448	0.821017
216519_s_at	PROSC	-1.47346	-2.29448	0.821017
219533_at	CDKN1C	-1.47346	-2.29448	0.821017
230372_at	HAS2	-1.47346	-2.29448	0.821017
1553919_at	C9orf62	-0.20785	-1.02868	0.820829
1553212_at	KRT78	-1.26702	-2.08761	0.820599
1560262_at	-	-1.26702	-2.08761	0.820599
210636_at	PPARD	-1.26702	-2.08761	0.820599
230775_s_at	SPG20	-1.26702	-2.08761	0.820599
234024_at	CBLN4	-1.26702	-2.08761	0.820599
234867_at	-	-1.26702	-2.08761	0.820599
1560043_at	CYB5R1	-0.64985	-1.47007	0.820223
223605_at	SLC25A18	-0.64985	-1.47007	0.820223
229948_at	-	-0.64985	-1.47007	0.820223
230445_at	BTBD17	-0.64985	-1.47007	0.820223
239964_at	TCL6	-0.64985	-1.47007	0.820223
1554310_a_at	EIF4G3	-1.51558	-2.33499	0.819409
1562454_at	-	-1.51558	-2.33499	0.819409
211617_at	ALDOAP2	-1.51558	-2.33499	0.819409
214408_s_at	RFPL1-AS1 /// RFPL3-AS1	-1.51558	-2.33499	0.819409
214575_s_at	AZU1	-1.51558	-2.33499	0.819409
236057_at	KCTD1	-1.51558	-2.33499	0.819409
226819_at	LSM11	0.409245	-0.410095	0.81934
228848_at	ABTB1	0.294974	-0.524099	0.819072
1556728_at	-	-1.22676	-2.04552	0.818756
1566526_at	LOC283688	-1.22676	-2.04552	0.818756
201868_s_at	TBL1X	-1.22676	-2.04552	0.818756
206939_at	DCC	-1.22676	-2.04552	0.818756
213638_at	PHACTR1	-1.22676	-2.04552	0.818756
216856_s_at	-	-1.22676	-2.04552	0.818756
233598_at	-	-1.22676	-2.04552	0.818756
236171_at	ATP2C2	-1.22676	-2.04552	0.818756
206379_at	EYA3	-0.527488	-1.34526	0.817769
236101_at	-	-0.527488	-1.34526	0.817769
236406_at	ZNF324B	-0.527488	-1.34526	0.817769
238683_at	ZNF524	-0.527488	-1.34526	0.817769
1563073_at	-	-1.55789	-2.37516	0.817272
227831_at	TMEM245	-1.55789	-2.37516	0.817272
237630_s_at	FLJ10661	-0.137487	-0.954242	0.816755
1554852_a_at	KIAA1257	-1.18691	-2.00323	0.816315
204708_at	MAPK4	-1.18691	-2.00323	0.816315
205531_s_at	GLS2	-1.18691	-2.00323	0.816315
213162_at	DYNC1LI2	-1.18691	-2.00323	0.816315
217146_at	JRK	-1.18691	-2.00323	0.816315
234223_at	-	-1.18691	-2.00323	0.816315
243487_at	AFF4	-1.18691	-2.00323	0.816315
244336_at	-	-1.18691	-2.00323	0.816315
1553011_at	TAF1L	-0.994588	-1.81073	0.816145
1566141_at	-	-0.994588	-1.81073	0.816145
227432_s_at	-	-0.994588	-1.81073	0.816145
236568_at	CC2D1B	-0.994588	-1.81073	0.816145
238345_at	SLC38A10	-0.994588	-1.81073	0.816145
214267_s_at	CADM4	-0.781041	-1.59698	0.815942
223957_at	-	-0.781041	-1.59698	0.815942
237718_at	EIF4E	-0.781041	-1.59698	0.815942
1561249_a_at	DNM1P35	-1.60037	-2.415	0.814624
244126_at	PEX11G	0.260591	-0.553883	0.814474
215376_at	-	0.768593	-0.0452523	0.813846
205914_s_at	GRIN1	-0.56873	-1.38208	0.813348
223636_at	ZMYND12	0.035084	-0.777652	0.812736
217693_x_at	MAGOH2	1.6446	0.831893	0.812712
216550_x_at	ANKRD12	2.52505	1.71316	0.811892
214313_s_at	EIF5B	0.133358	-0.678418	0.811776
230118_at	-	0.133358	-0.678418	0.811776
205121_at	SGCB	0.558227	-0.253301	0.811528
216822_x_at	-	0.558227	-0.253301	0.811528
1557727_at	PCBP1-AS1	-1.64299	-2.45447	0.811486
1563854_s_at	LOC283045	-1.64299	-2.45447	0.811486
220440_at	LGALS13	-1.64299	-2.45447	0.811486
223968_at	ZNF44	-1.64299	-2.45447	0.811486
235773_at	ZIK1	-1.64299	-2.45447	0.811486
241494_at	-	-1.64299	-2.45447	0.811486
233961_at	-	0.654056	-0.15718	0.811236
204002_s_at	ICA1	-0.413485	-1.22337	0.809886
239046_at	-	-0.413485	-1.22337	0.809886
242199_at	-	-0.413485	-1.22337	0.809886
204861_s_at	LOC100509323 /// NAIP	-0.618446	-1.42819	0.809746
217500_at	TIAL1	-0.618446	-1.42819	0.809746
219739_at	RNF186	-0.618446	-1.42819	0.809746
234707_x_at	IGLV1-44	-0.618446	-1.42819	0.809746
206058_at	SLC6A12	-1.10854	-1.9182	0.809654
211024_s_at	NKX2-1	-1.10854	-1.9182	0.809654
216707_at	-	-1.10854	-1.9182	0.809654
243064_at	-	-1.10854	-1.9182	0.809654
243380_at	-	-1.10854	-1.9182	0.809654
202619_s_at	PLOD2	-1.6857	-2.49358	0.807879
220436_at	LOC441402	-1.6857	-2.49358	0.807879
208844_at	VDAC3	0.924967	0.11762	0.807347
236258_at	C20orf151	-0.18402	-0.991199	0.807179
240698_s_at	-	-0.18402	-0.991199	0.807179
204713_s_at	F5	-0.747401	-1.5545	0.807101
214380_at	PRPF31	-0.747401	-1.5545	0.807101
228550_at	RTN4R	-0.747401	-1.5545	0.807101
233597_at	PNPLA5	-0.747401	-1.5545	0.807101
243621_at	SPACA3	-0.747401	-1.5545	0.807101
224563_at	WASF2	1.40985	0.603468	0.806384
228534_s_at	-	-2.091	-2.89734	0.806334
242077_x_at	MB21D1	1.9766	1.17034	0.806261
1563706_at	-	-0.498227	-1.30426	0.806037
204482_at	CLDN5	-0.498227	-1.30426	0.806037
1558463_s_at	LMF1	-0.00617443	-0.811855	0.805681
232775_at	-	-0.00617443	-0.811855	0.805681
215178_x_at	NAAA	0.693255	-0.111374	0.804629
1569510_at	-	-1.87889	-2.68329	0.804393
209813_x_at	TARP	-1.87889	-2.68329	0.804393
226212_s_at	INSR	-1.87889	-2.68329	0.804393
239003_at	-	-1.87889	-2.68329	0.804393
213863_s_at	OAZ3	0.500467	-0.303793	0.80426
1554683_a_at	MGC50722	-0.92121	-1.7251	0.803887
216046_at	-	-0.92121	-1.7251	0.803887
233513_at	-	-0.92121	-1.7251	0.803887
234003_at	ENOX2	-0.92121	-1.7251	0.803887
242659_at	-	-0.92121	-1.7251	0.803887
1562835_at	-	-1.72849	-2.53231	0.803827
220348_at	KLHL29	-1.72849	-2.53231	0.803827
240514_at	PGA3	-1.72849	-2.53231	0.803827
1553319_at	OXGR1	-1.7713	-2.57066	0.799353
1554722_at	TRPM3	-1.7713	-2.57066	0.799353
213069_at	HEG1	-1.7713	-2.57066	0.799353
233685_at	-	-1.7713	-2.57066	0.799353
210407_at	PPM1A	1.55878	0.759696	0.799079
1559996_s_at	SAMD14	-0.587589	-1.38658	0.798987
216256_at	GRM8	-0.587589	-1.38658	0.798987
1559293_x_at	LINC00032	0.152235	-0.646461	0.798695
217276_x_at	SERHL2	0.152235	-0.646461	0.798695
244044_at	-	0.152235	-0.646461	0.798695
234139_s_at	-	-2.13289	-2.93154	0.798646
224485_s_at	SLC30A2	-0.0486417	-0.846621	0.797979
224211_at	FOXP3	-0.307182	-1.10515	0.79797
227326_at	MXRA7	-0.307182	-1.10515	0.79797
231427_at	LOC284648	-0.307182	-1.10515	0.79797
211608_at	-	-0.714323	-1.51219	0.797863
233158_at	KRT82	-0.714323	-1.51219	0.797863
240377_at	LOC100288332 /// LOC100506193 /// LOC642778 /// LOC642799 /// NPIP /// PKD1 /// PKD1P1	-0.714323	-1.51219	0.797863
1553757_at	IQCG	-0.386215	-1.18352	0.79731
209386_at	TM4SF1	-0.386215	-1.18352	0.79731
1557605_a_at	LOC401312	0.544002	-0.253301	0.797304
230790_x_at	-	0.544002	-0.253301	0.797304
203922_s_at	CYBB	-0.885334	-1.68231	0.79698
205015_s_at	TGFA	-0.885334	-1.68231	0.79698
206617_s_at	RENBP	-0.885334	-1.68231	0.79698
211411_at	-	-0.885334	-1.68231	0.79698
222909_s_at	BAG4	1.91989	1.12316	0.79673
1562681_at	LOC338651	-0.994588	-1.78992	0.795331
202509_s_at	TNFAIP2	-0.994588	-1.78992	0.795331
230397_at	SAR1B	-0.994588	-1.78992	0.795331
1556155_at	-	0.328556	-0.46609	0.794647
203170_at	RRP8	-1.81412	-2.6086	0.794481
231515_at	-	-1.81412	-2.6086	0.794481
1557826_at	LOC338817	-0.46948	-1.26363	0.794146
205941_s_at	COL10A1	-0.46948	-1.26363	0.794146
235194_at	TPCN2	-0.46948	-1.26363	0.794146
240888_at	-	-0.46948	-1.26363	0.794146
227171_at	CCT4	0.851788	0.0586699	0.793118
227544_at	TMEM229B	0.851788	0.0586699	0.793118
1564000_at	ANKRD31	-1.96417	-2.75632	0.792148
212594_at	MIR4680 /// PDCD4	0.409245	-0.382826	0.79207
209116_x_at	HBB	0.207429	-0.5842	0.791629
57715_at	CALHM2	-0.639747	-1.43118	0.791429
207553_at	OPRK1	-1.1475	-1.93889	0.791387
207705_s_at	NINL	-1.1475	-1.93889	0.791387
208982_at	PECAM1	-1.1475	-1.93889	0.791387
233883_at	SNX24	-1.1475	-1.93889	0.791387
234518_at	-	-1.1475	-1.93889	0.791387
237382_at	GLT25D2	-1.1475	-1.93889	0.791387
242014_at	-	-1.1475	-1.93889	0.791387
244869_at	-	-1.1475	-1.93889	0.791387
238163_at	LOC100652995 /// LOC100653203	-2.17454	-2.96531	0.790772
210168_at	C6	-0.85001	-1.6396	0.789588
215551_at	ESR1	-0.85001	-1.6396	0.789588
216914_at	CDC25C	-0.85001	-1.6396	0.789588
231620_at	LOC100507190	-0.85001	-1.6396	0.789588
237121_at	-	-0.85001	-1.6396	0.789588
239826_at	-	-0.85001	-1.6396	0.789588
213871_s_at	C6orf108	-0.0923878	-0.881944	0.789557
227118_s_at	MRPS26	-0.0923878	-0.881944	0.789557
214031_s_at	KRT7	-1.85691	-2.64615	0.789237
208900_s_at	TOP1	4.09504	3.30587	0.789172
1554712_a_at	GLYATL2	-0.681808	-1.47007	0.788265
219873_at	COLEC11	-0.681808	-1.47007	0.788265
237478_at	FTH1	-0.681808	-1.47007	0.788265
242762_s_at	FAM171B	-0.681808	-1.47007	0.788265
213240_s_at	KRT4	-0.557272	-1.34526	0.787984
227537_s_at	SP3	-0.557272	-1.34526	0.787984
231545_at	-	-0.557272	-1.34526	0.787984
1552804_a_at	TIRAP	0.558227	-0.22868	0.786907
210524_x_at	-	0.804837	0.0179911	0.786846
1553239_at	FAM124A	0.0751987	-0.710934	0.786133
224214_at	-	-2.00662	-2.79221	0.785587
236925_at	-	-2.00662	-2.79221	0.785587
1557786_s_at	CHIC1	-0.281724	-1.06667	0.784945
204437_s_at	FOLR1	-0.359416	-1.14411	0.784695
221131_at	A4GNT	-0.359416	-1.14411	0.784695
227535_at	C15orf24	-0.359416	-1.14411	0.784695
1557008_at	LOC340107	0.260591	-0.524099	0.784689
208553_at	HIST1H1E	0.260591	-0.524099	0.784689
1559022_at	KIAA0494	-0.0272527	-0.811855	0.784603
1561685_a_at	LOC441178	0.62732	-0.15718	0.7845
243372_at	HSPD1	1.49365	0.709477	0.784178
239596_at	SLC30A7	1.14826	0.364764	0.7835
1564248_at	-	-1.07006	-1.85352	0.783464
228104_at	PLXNA4	-1.07006	-1.85352	0.783464
240547_at	-	-1.07006	-1.85352	0.783464
1564028_s_at	FAM115C	-0.20785	-0.991199	0.783349
207631_at	NBR2	-0.20785	-0.991199	0.783349
225450_at	AMOTL1	-0.20785	-0.991199	0.783349
239659_at	-	-0.20785	-0.991199	0.783349
220778_x_at	SEMA6B	0.345059	-0.437846	0.782905
217426_at	-	-0.441236	-1.22337	0.782135
223689_at	IGF2BP1	-0.441236	-1.22337	0.782135
1552738_a_at	ST7L	-0.815245	-1.59698	0.781738
1560489_at	-	-0.815245	-1.59698	0.781738
223919_at	TP53AIP1	-0.815245	-1.59698	0.781738
226613_at	GATSL3	-0.815245	-1.59698	0.781738
227058_at	C13orf33	-0.815245	-1.59698	0.781738
234498_at	C2orf65	-0.815245	-1.59698	0.781738
1568934_at	CX3CR1	-1.38997	-2.17115	0.781185
207763_at	S100A5	-1.38997	-2.17115	0.781185
218851_s_at	SFT2D3 /// WDR33	-1.38997	-2.17115	0.781185
230858_at	LOC100499467	-1.38997	-2.17115	0.781185
231706_s_at	EVX1	-1.38997	-2.17115	0.781185
234608_at	LAMA3	-1.38997	-2.17115	0.781185
221681_s_at	DSPP	-1.43158	-2.21254	0.780963
226057_at	ARHGAP31	-1.43158	-2.21254	0.780963
233978_at	PTPRE	-1.43158	-2.21254	0.780963
243227_at	-	-1.43158	-2.21254	0.780963
1569219_at	-	-1.34865	-2.1295	0.780855
208380_at	LBX1	-1.34865	-2.1295	0.780855
208512_s_at	MLLT4	-1.34865	-2.1295	0.780855
214368_at	RASGRP2	-1.34865	-2.1295	0.780855
228296_at	YPEL1	-1.34865	-2.1295	0.780855
242084_at	LOC339316	-1.34865	-2.1295	0.780855
203474_at	IQGAP2	0.600079	-0.18063	0.780709
221526_x_at	PARD3	0.600079	-0.18063	0.780709
1557630_s_at	-	-0.137487	-0.917821	0.780333
231777_at	CSNK2B /// LY6G5B	-0.137487	-0.917821	0.780333
210147_at	ART3	0.935903	0.155624	0.780278
1554772_at	C17orf57	-1.47346	-2.25366	0.780197
204363_at	F3	-1.47346	-2.25366	0.780197
217281_x_at	IGH@ /// IGHA1 /// IGHA2 /// IGHG1 /// IGHG2 /// IGHG3 /// IGHM /// IGHV4-31	-1.47346	-2.25366	0.780197
230831_at	FRMD5	-1.47346	-2.25366	0.780197
244187_at	-	-1.47346	-2.25366	0.780197
1553057_at	SERPINB12	-1.30765	-2.08761	0.779962
207011_s_at	PTK7	-1.30765	-2.08761	0.779962
208379_x_at	NPY2R	-1.30765	-2.08761	0.779962
215842_s_at	ATP11A	-1.30765	-2.08761	0.779962
216264_s_at	LAMB2	-1.30765	-2.08761	0.779962
220988_s_at	C1QTNF3	-1.30765	-2.08761	0.779962
234705_at	CATX-1	-1.30765	-2.08761	0.779962
213660_s_at	TOP3B	1.31251	0.533025	0.779487
1555078_at	ZNF843	0.225368	-0.553883	0.779251
213087_s_at	EEF1D	0.035084	-0.744011	0.779095
238572_at	STK16	0.035084	-0.744011	0.779095
243849_at	TMEM37	0.035084	-0.744011	0.779095
1552414_at	WFDC9	-1.51558	-2.29448	0.778903
1559787_at	-	-1.51558	-2.29448	0.778903
1562100_at	-	-1.51558	-2.29448	0.778903
205776_at	FMO5	-1.51558	-2.29448	0.778903
213715_s_at	KANK3	-1.51558	-2.29448	0.778903
214207_s_at	CARD10	-1.51558	-2.29448	0.778903
232858_at	-	-1.51558	-2.29448	0.778903
243357_at	NEGR1	-1.51558	-2.29448	0.778903
1563116_at	-	-2.04891	-2.82767	0.778767
214631_at	ZBTB33	-2.04891	-2.82767	0.778767
238934_at	-	-2.04891	-2.82767	0.778767
1555395_at	AKAP12	-1.03207	-1.81073	0.778665
1563008_at	LOC100287877	-1.03207	-1.81073	0.778665
224515_at	-	-1.03207	-1.81073	0.778665
224770_s_at	NAV1	-1.03207	-1.81073	0.778665
234422_at	-	-1.03207	-1.81073	0.778665
235321_at	NDUFS1	-1.03207	-1.81073	0.778665
1564479_a_at	-	-1.26702	-2.04552	0.778501
218858_at	DEPTOR	-1.26702	-2.04552	0.778501
221019_s_at	COLEC12	-0.64985	-1.42819	0.778342
241671_x_at	LINC00340	-0.64985	-1.42819	0.778342
1554641_a_at	TET3	0.311863	-0.46609	0.777953
1561700_at	-	-1.94228	-2.72001	0.777733
227081_at	DNALI1	-1.94228	-2.72001	0.777733
242870_at	-	-1.94228	-2.72001	0.777733
201072_s_at	SMARCC1	3.60101	2.82375	0.777261
1555602_a_at	ELAVL3	-1.55789	-2.33499	0.777095
206606_at	LIPC	-1.55789	-2.33499	0.777095
214247_s_at	DKK3	-1.55789	-2.33499	0.777095
203623_at	PLXNA3	-0.527488	-1.30426	0.776776
216866_s_at	COL14A1	-0.527488	-1.30426	0.776776
222123_s_at	HIF3A	-0.527488	-1.30426	0.776776
228789_at	MTMR6	-0.527488	-1.30426	0.776776
240666_at	-	-0.527488	-1.30426	0.776776
206671_at	SAG	-1.22676	-2.00323	0.776469
215925_s_at	CD72	-1.22676	-2.00323	0.776469
239213_at	SERPINB1	0.874702	0.0982357	0.776467
1554029_a_at	TTC37	0.393464	-0.382826	0.77629
1556154_a_at	MGC23284	-0.0703503	-0.846621	0.776271
205193_at	MAFF	-0.0703503	-0.846621	0.776271
241866_at	SLC16A7	1.43319	0.657446	0.775749
238068_at	-	0.968222	0.192654	0.775568
1558608_a_at	PAPPA	-1.60037	-2.37516	0.774791
215122_at	TBX6	-1.60037	-2.37516	0.774791
235161_at	LOC100506451	-1.60037	-2.37516	0.774791
221958_s_at	WLS	-2.25705	-3.0316	0.774555
237640_at	METTL21D	0.470696	-0.303793	0.774488
235189_at	NARG2	2.38843	1.61427	0.774154
214613_at	GPR3	-0.781041	-1.5545	0.77346
234021_at	EML2	-0.781041	-1.5545	0.77346
237060_at	-	-0.781041	-1.5545	0.77346
206635_at	CHRNB2	2.12254	1.34908	0.773458
214450_at	CTSW	0.0948463	-0.678418	0.773265
213990_s_at	PAK7	0.277885	-0.494838	0.772722
239266_at	-	-0.333075	-1.10515	0.772077
218322_s_at	ACSL5	-1.64299	-2.415	0.772009
220001_at	PADI4	-1.64299	-2.415	0.772009
1559600_at	-	-0.256691	-1.02868	0.771988
214479_at	GFRA3	-0.256691	-1.02868	0.771988
231476_at	-	-0.256691	-1.02868	0.771988
1562568_at	LOC400541	-2.091	-2.86272	0.771713
1569545_at	-	-2.091	-2.86272	0.771713
229475_at	MAEL	-2.091	-2.86272	0.771713
1556815_at	-	-2.41839	-3.1901	0.771713
211164_at	EPHA3	-2.41839	-3.1901	0.771713
228389_at	-	1.3041	0.533025	0.771071
1566527_at	-	-1.1475	-1.9182	0.770695
206459_s_at	WNT2B	-1.1475	-1.9182	0.770695
234262_at	-	-1.1475	-1.9182	0.770695
240687_at	PASD1	-1.1475	-1.9182	0.770695
214243_s_at	SERHL /// SERHL2	-0.413485	-1.18352	0.77004
233467_s_at	TSPAN32	-0.413485	-1.18352	0.77004
227510_x_at	MALAT1	0.828503	0.0586699	0.769834
1555261_at	-	-1.6857	-2.45447	0.76877
1565610_at	-	-1.6857	-2.45447	0.76877
211154_at	THPO	-1.6857	-2.45447	0.76877
217259_at	-	-1.6857	-2.45447	0.76877
220638_s_at	CBLC	-1.6857	-2.45447	0.76877
230708_at	PRICKLE1	-1.6857	-2.45447	0.76877
231350_at	-	-1.6857	-2.45447	0.76877
1564851_at	-	-0.618446	-1.38658	0.76813
206873_at	CA6	-0.618446	-1.38658	0.76813
231015_at	KLF15	-0.618446	-1.38658	0.76813
232808_at	-	-0.618446	-1.38658	0.76813
244191_at	RPLP1	-0.618446	-1.38658	0.76813
209257_s_at	SMC3	3.85401	3.08608	0.767928
211081_s_at	MAP4K5	1.55168	0.784165	0.767517
1553061_at	OR6W1P	-0.957631	-1.7251	0.767466
1559501_at	CBR3-AS1	-0.957631	-1.7251	0.767466
1568922_at	SLC24A4	-0.957631	-1.7251	0.767466
211544_s_at	GHRHR	-0.957631	-1.7251	0.767466
240699_at	SEC14L3	-0.957631	-1.7251	0.767466
244642_at	-	-0.957631	-1.7251	0.767466
211694_at	TSSK1B	-1.87889	-2.64615	0.767256
230495_at	LOC150568	-1.87889	-2.64615	0.767256
231242_at	BHLHE41	-1.87889	-2.64615	0.767256
235951_s_at	ZNF688	-1.87889	-2.64615	0.767256
213494_s_at	YY1	1.22606	0.458966	0.767092
227846_at	GPR176	1.22606	0.458966	0.767092
238789_at	KANK1	0.586263	-0.18063	0.766893
1564229_at	LOC729173	0.0552804	-0.710934	0.766215
223527_s_at	CDADC1	1.53739	0.771983	0.76541
1561318_at	-	-0.498227	-1.26363	0.765399
208651_x_at	CD24	-0.498227	-1.26363	0.765399
215371_at	MED27	-0.498227	-1.26363	0.765399
1562110_at	-	-1.72849	-2.49358	0.765096
1564438_at	-	-1.72849	-2.49358	0.765096
1566033_at	-	-1.72849	-2.49358	0.765096
1566464_at	KCNK1	-1.72849	-2.49358	0.765096
240479_at	HS3ST5	-1.72849	-2.49358	0.765096
244089_at	-	-1.72849	-2.49358	0.765096
1568957_x_at	SRGAP2 /// SRGAP2C	-0.747401	-1.51219	0.764786
233145_at	CSMD2	-0.747401	-1.51219	0.764786
1567527_at	-	-2.13289	-2.89734	0.764448
208664_s_at	TTC3 /// TTC3P1	1.20813	0.443687	0.76444
211993_at	WNK1	0.207429	-0.553883	0.761312
201006_at	PRDX2	-0.92121	-1.68231	0.761104
215534_at	-	-0.92121	-1.68231	0.761104
215745_at	-	-0.92121	-1.68231	0.761104
237342_at	TOLLIP	0.294974	-0.46609	0.761064
1554324_s_at	DYNC2LI1	-1.7713	-2.53231	0.76101
1561545_at	EPN2-AS1	-1.7713	-2.53231	0.76101
206035_at	REL	-1.7713	-2.53231	0.76101
207327_at	EYA4	-1.7713	-2.53231	0.76101
207198_s_at	LIMS1	4.00898	3.24877	0.76021
1556808_at	-	-0.307182	-1.06667	0.759487
204943_at	ADAM12	-0.307182	-1.06667	0.759487
217696_at	FUT7	-0.307182	-1.06667	0.759487
216961_s_at	RPAIN	-0.23207	-0.991199	0.759129
217691_x_at	SLC16A3	-0.23207	-0.991199	0.759129
240746_s_at	-	-0.23207	-0.991199	0.759129
241849_at	-	0.0146017	-0.744011	0.758613
203700_s_at	DIO2	-1.03207	-1.78992	0.75785
225668_at	FAM173B	-1.03207	-1.78992	0.75785
240099_at	-	-1.03207	-1.78992	0.75785
234122_at	-	-0.587589	-1.34526	0.757668
235265_at	UBR3	-0.587589	-1.34526	0.757668
1567166_at	-	0.600079	-0.15718	0.757258
207371_at	-	-2.17454	-2.93154	0.756996
1555401_at	SOHLH2	-1.81412	-2.57066	0.756534
230394_at	TCP10L	-1.81412	-2.57066	0.756534
232985_s_at	DPPA4	-1.96417	-2.72001	0.755841
1556947_at	-	-0.714323	-1.47007	0.755749
205154_at	LRRN2	-0.714323	-1.47007	0.755749
207265_s_at	KDELR3	-0.714323	-1.47007	0.755749
233691_at	-	-0.714323	-1.47007	0.755749
235744_at	PPTC7	0.260591	-0.494838	0.755428
1563947_a_at	ERC1	0.731416	-0.0238633	0.755279
216554_s_at	ENO1	2.51232	1.75709	0.755236
208902_s_at	RPS28	0.345059	-0.410095	0.755154
1553168_at	GRIK5	0.170868	-0.5842	0.755068
205026_at	STAT5B	0.891652	0.136747	0.754905
1552980_at	HAS3	-0.885334	-1.6396	0.754264
1559073_at	KDM4B	-0.885334	-1.6396	0.754264
206162_x_at	SYT5	-0.885334	-1.6396	0.754264
221615_at	BMP8B	-0.885334	-1.6396	0.754264
229547_s_at	WNK2	-0.885334	-1.6396	0.754264
230581_at	-	-0.885334	-1.6396	0.754264
232564_at	SLC9A5	-0.885334	-1.6396	0.754264
237140_x_at	-	-0.885334	-1.6396	0.754264
218232_at	C1QA	-0.0923878	-0.846621	0.754233
220464_at	MCF2L	-0.0923878	-0.846621	0.754233
212524_x_at	H2AFX	-0.46948	-1.22337	0.753891
215366_at	SNX13	-0.46948	-1.22337	0.753891
228898_s_at	SMARCB1	-0.46948	-1.22337	0.753891
237510_at	MYNN	-0.46948	-1.22337	0.753891
220546_at	MLL	0.0751987	-0.678418	0.753617
228960_at	NARG2	0.64075	-0.111374	0.752124
1555564_a_at	CFI	-1.18691	-1.93889	0.751973
1569004_at	LOC100505812	-1.18691	-1.93889	0.751973
207359_at	CAMKK2	-1.18691	-1.93889	0.751973
219634_at	CHST11	-1.18691	-1.93889	0.751973
229015_at	LOC286367	-1.18691	-1.93889	0.751973
222013_x_at	FAM86A	2.28531	1.53358	0.751726
1560527_at	NFE4	-1.85691	-2.6086	0.751692
1562238_at	USPL1	-1.85691	-2.6086	0.751692
230695_s_at	RSPH9	-1.85691	-2.6086	0.751692
230057_at	LOC285178	0.924967	0.174258	0.750709
1562788_at	LOC254099	0.768593	0.0179911	0.750602
216126_at	-	0.311863	-0.437846	0.749709
221213_s_at	ZNF280D	0.311863	-0.437846	0.749709
243294_at	ZNF780B	0.311863	-0.437846	0.749709
1559571_a_at	ATP13A4	-2.00662	-2.75632	0.749699
223815_at	CEP95	-2.00662	-2.75632	0.749699
234824_at	-	-2.00662	-2.75632	0.749699
206900_x_at	ZNF253	0.225368	-0.524099	0.749467
211225_at	FUT5	0.225368	-0.524099	0.749467
235331_x_at	PCGF5	2.56082	1.81167	0.749149
236119_s_at	SPRR2G	0.544002	-0.20446	0.748463
227512_at	MEX3A	0.680306	-0.0669609	0.747267
1556827_at	LPP-AS2	-0.557272	-1.30426	0.746991
1569909_at	KRT79	-0.557272	-1.30426	0.746991
204368_at	SLCO2A1	-0.557272	-1.30426	0.746991
220795_s_at	BEGAIN	-0.557272	-1.30426	0.746991
243536_x_at	ARHGAP27	-0.557272	-1.30426	0.746991
244152_at	-	-0.557272	-1.30426	0.746991
1565065_at	OFCC1	-0.85001	-1.59698	0.746973
220206_at	ZMYM1	-0.85001	-1.59698	0.746973
227050_at	ODZ3	-0.85001	-1.59698	0.746973
238373_at	H1FNT	-0.85001	-1.59698	0.746973
222886_at	NSUN3	-0.281724	-1.02868	0.746955
220412_x_at	KCNK7	-0.20785	-0.954242	0.746392
1552712_a_at	NMNAT2	-0.681808	-1.42819	0.746384
1554668_a_at	FAM151A	-0.681808	-1.42819	0.746384
1557593_at	SPAG17	-0.681808	-1.42819	0.746384
204987_at	ITIH2	-0.681808	-1.42819	0.746384
205002_at	AHDC1	-0.681808	-1.42819	0.746384
209373_at	MALL	-0.681808	-1.42819	0.746384
217319_x_at	CYP4A22	-0.681808	-1.42819	0.746384
229604_at	CMAHP	1.18997	0.443687	0.746284
210846_x_at	TRIM14	1.01022	0.26398	0.746238
235631_at	DDR2	1.53019	0.784165	0.746029
210057_at	LOC100506060 /// LOC100506830 /// SMG1	0.035084	-0.710934	0.746018
211781_x_at	-	0.035084	-0.710934	0.746018
222538_s_at	APPL1	2.12732	1.38152	0.7458
215173_at	DNAAF1	-0.359416	-1.10515	0.745736
1555336_a_at	ITGA9	-1.10854	-1.85352	0.744981
234379_at	FLT4	-1.10854	-1.85352	0.744981
235087_at	UNKL	-1.10854	-1.85352	0.744981
229411_at	PNCK	-0.137487	-0.881944	0.744457
237994_at	-	-0.137487	-0.881944	0.744457
228500_at	THAP8	0.361375	-0.382826	0.744201
210079_x_at	KCNAB1	0.277885	-0.46609	0.743975
236606_at	-	0.515125	-0.22868	0.743805
221200_at	ERVK3-2	-2.04891	-2.79221	0.7433
234497_s_at	-	-2.04891	-2.79221	0.7433
234503_at	-	-2.04891	-2.79221	0.7433
235502_at	MIR3661 /// PPP2CA	0.189265	-0.553883	0.743148
227153_at	IMMP2L	1.93632	1.19336	0.742964
216014_s_at	ZXDA /// ZXDB	-0.441236	-1.18352	0.742289
235910_x_at	ZNF316	-0.441236	-1.18352	0.742289
200796_s_at	MCL1	1.82602	1.08428	0.741741
1556235_at	LOC100506560 /// LOC100509195	-2.25705	-2.99867	0.741618
240772_at	-	-2.25705	-2.99867	0.741618
1553181_at	DDX31	-0.0703503	-0.811855	0.741505
230089_s_at	C19orf6	-0.0703503	-0.811855	0.741505
224096_at	MIR4755	0.0948463	-0.646461	0.741307
1559664_at	-	-1.94228	-2.68329	0.741009
224313_at	AASDHPPT	-1.94228	-2.68329	0.741009
241289_at	-	-1.94228	-2.68329	0.741009
233915_at	KIAA0825	-2.41839	-3.15921	0.740827
1554443_s_at	BEST1	-1.07006	-1.81073	0.740675
220542_s_at	BPIFA1	-1.07006	-1.81073	0.740675
222596_s_at	LGR4	-1.07006	-1.81073	0.740675
228036_s_at	FBXO2	-1.07006	-1.81073	0.740675
234371_at	-	-1.07006	-1.81073	0.740675
235011_at	MAP3K2	-1.07006	-1.81073	0.740675
228711_at	ZNF37A	2.74152	2.00102	0.740506
213363_at	CA5BP1	0.913947	0.174258	0.739689
1561075_at	-	-1.43158	-2.17115	0.73957
209983_s_at	NRXN2	-1.43158	-2.17115	0.73957
240984_at	-	-1.43158	-2.17115	0.73957
242094_at	-	-1.43158	-2.17115	0.73957
1555985_at	C17orf64	-1.38997	-2.1295	0.739535
215686_x_at	TFAP2B	-1.38997	-2.1295	0.739535
220515_at	DUSP21	-1.38997	-2.1295	0.739535
222835_at	THSD4	-1.38997	-2.1295	0.739535
224140_at	NPCDR1	-1.38997	-2.1295	0.739535
207684_at	TBX6	-0.815245	-1.5545	0.739256
215661_at	MAST2	-0.815245	-1.5545	0.739256
1555613_a_at	ZAP70	-1.47346	-2.21254	0.739082
1557698_at	-	-1.47346	-2.21254	0.739082
1560563_at	-	-1.47346	-2.21254	0.739082
211880_x_at	PCDHGA1	-1.47346	-2.21254	0.739082
224507_s_at	MGC12916	-1.47346	-2.21254	0.739082
228461_at	SH3RF3	-1.47346	-2.21254	0.739082
230738_at	-	-1.47346	-2.21254	0.739082
1554327_a_at	CANT1	1.44855	0.709477	0.739072
1555009_a_at	SYNJ2	-1.34865	-2.08761	0.738969
211618_s_at	ALPI	-1.34865	-2.08761	0.738969
214209_s_at	ABCB9	-1.34865	-2.08761	0.738969
219959_at	MOCOS	-1.34865	-2.08761	0.738969
220595_at	PDZRN4	-1.34865	-2.08761	0.738969
221469_at	GPR32	-1.34865	-2.08761	0.738969
234315_at	BACH1	-1.34865	-2.08761	0.738969
240264_at	-	-1.34865	-2.08761	0.738969
241246_at	-	0.409245	-0.329686	0.738931
237503_at	SLC5A8	0.328556	-0.410095	0.738652
211690_at	RPS6	-1.51558	-2.25366	0.738084
224310_s_at	BCL11B	-1.51558	-2.25366	0.738084
232928_at	-	-1.51558	-2.25366	0.738084
1558281_a_at	TMEM184A	-1.30765	-2.04552	0.737863
1566834_at	-	-1.30765	-2.04552	0.737863
206278_at	PTAFR	-1.30765	-2.04552	0.737863
211348_s_at	CDC14B	-1.30765	-2.04552	0.737863
214688_at	TLE4	-1.30765	-2.04552	0.737863
237208_at	WDR61	-1.30765	-2.04552	0.737863
241623_at	PTPN2	-1.30765	-2.04552	0.737863
1557244_a_at	-	-0.00617443	-0.744011	0.737837
224328_s_at	LCE3D	1.31251	0.575702	0.73681
1562818_at	NMNAT2	-0.64985	-1.38658	0.736726
206105_at	AFF2	-0.64985	-1.38658	0.736726
1563203_at	-	-2.091	-2.82767	0.736669
243902_at	-	-2.091	-2.82767	0.736669
1553211_at	ANKFN1	-1.55789	-2.29448	0.736589
1556269_at	MYT1	-1.55789	-2.29448	0.736589
206871_at	ELANE	-1.55789	-2.29448	0.736589
230211_at	TRIP11	-1.55789	-2.29448	0.736589
234329_at	CLIC5	-1.55789	-2.29448	0.736589
235794_at	MOBP	-1.55789	-2.29448	0.736589
237675_at	-	-1.55789	-2.29448	0.736589
244338_at	LDLRAD3	-1.55789	-2.29448	0.736589
218665_at	FZD4	0.152235	-0.5842	0.736434
1561909_at	-	-1.26702	-2.00323	0.736214
1563117_at	LOC388456	-1.26702	-2.00323	0.736214
232855_at	-	-1.26702	-2.00323	0.736214
240615_at	PTOV1-AS1	-1.26702	-2.00323	0.736214
203438_at	STC2	-0.527488	-1.26363	0.736138
230362_at	INPP5F	-0.527488	-1.26363	0.736138
228810_at	CCNYL1	0.946756	0.210819	0.735938
214424_s_at	ALDOB	-1.60037	-2.33499	0.734613
242903_at	IFNGR1	-1.60037	-2.33499	0.734613
244562_s_at	-	-1.60037	-2.33499	0.734613
217184_s_at	LTK	-0.256691	-0.991199	0.734508
226220_at	METTL9	0.667241	-0.0669609	0.734202
207126_x_at	UGT1A1 /// UGT1A10 /// UGT1A4 /// UGT1A6 /// UGT1A8 /// UGT1A9	0.455577	-0.278335	0.733912
215220_s_at	TPR	1.86659	1.13272	0.733871
1565694_at	DTYMK	-0.18402	-0.917821	0.733801
222106_at	PRND	-2.29787	-3.0316	0.733735
1563632_at	TMEM72-AS1	0.0552804	-0.678418	0.733699
217055_x_at	-	0.294974	-0.437846	0.73282
1552438_a_at	ANKAR	-1.64299	-2.37516	0.732175
1562829_at	LOC339568	-1.64299	-2.37516	0.732175
203757_s_at	CEACAM6	-1.64299	-2.37516	0.732175
221678_at	ABHD6	-1.64299	-2.37516	0.732175
213446_s_at	IQGAP1	2.64985	1.91776	0.732088
206732_at	SLITRK3	-1.18691	-1.9182	0.731282
220307_at	CD244	-1.18691	-1.9182	0.731282
229780_at	-	-1.18691	-1.9182	0.731282
235458_at	HAVCR2	-1.18691	-1.9182	0.731282
239578_at	-	-1.18691	-1.9182	0.731282
241143_at	-	-1.18691	-1.9182	0.731282
215560_x_at	MTRF1L	-0.781041	-1.51219	0.731146
235790_at	CTAGE5	-0.781041	-1.51219	0.731146
219054_at	NPR3	-0.413485	-1.14411	0.730626
1565805_at	-	-0.994588	-1.7251	0.730509
207755_at	-	-0.994588	-1.7251	0.730509
222101_s_at	DCHS1	-0.994588	-1.7251	0.730509
231430_at	FAM181B	-0.994588	-1.7251	0.730509
232519_at	NSFL1C	-0.994588	-1.7251	0.730509
240785_at	-	-0.994588	-1.7251	0.730509
1553484_at	LINC00477	-2.13289	-2.86272	0.729827
1559923_at	-	-2.13289	-2.86272	0.729827
1566094_at	-	-2.13289	-2.86272	0.729827
244006_at	POU2F1	-2.13289	-2.86272	0.729827
209396_s_at	CHI3L1	-1.87889	-2.6086	0.72971
238047_at	ARHGAP36	-1.87889	-2.6086	0.72971
238229_at	TMEM67	-1.87889	-2.6086	0.72971
232540_x_at	-	0.572313	-0.15718	0.729493
203681_at	IVD	-1.6857	-2.415	0.729293
233316_at	-	-1.6857	-2.415	0.729293
213250_at	CCDC85B	0.11423	-0.615056	0.729287
1555236_a_at	PGC	-0.0486417	-0.777652	0.72901
1570420_at	STXBP2	0.957529	0.228758	0.728771
217208_s_at	DLG1	0.424854	-0.303793	0.728647
228326_at	WDR27	0.345059	-0.382826	0.727885
1558924_s_at	CLIP1	2.2017	1.47467	0.727029
233827_s_at	SUPT16H	3.50422	2.77727	0.726951
1561624_at	-	-0.618446	-1.34526	0.726811
210701_at	CFDP1	-0.618446	-1.34526	0.726811
232220_at	S100A7A	-0.618446	-1.34526	0.726811
1555112_a_at	C1orf114	0.260591	-0.46609	0.726681
207554_x_at	TBXA2R	0.260591	-0.46609	0.726681
1558202_at	LOC145783	-1.72849	-2.45447	0.725987
208488_s_at	CR1	-1.72849	-2.45447	0.725987
240659_x_at	-	-1.72849	-2.45447	0.725987
233421_s_at	NUP133	2.42576	1.70036	0.725395
1557239_at	BBX	-0.498227	-1.22337	0.725144
222557_at	STMN3	-0.498227	-1.22337	0.725144
238684_at	SETDB2	-0.498227	-1.22337	0.725144
244250_at	ANXA6	-0.498227	-1.22337	0.725144
1553003_at	PKHD1	-0.957631	-1.68231	0.724683
1562067_at	-	-0.957631	-1.68231	0.724683
206191_at	ENTPD3	-0.957631	-1.68231	0.724683
207217_s_at	NOX1	-0.957631	-1.68231	0.724683
232503_at	-	-0.957631	-1.68231	0.724683
235556_at	CREBRF	-0.957631	-1.68231	0.724683
242654_at	FANCC	-0.957631	-1.68231	0.724683
211873_s_at	PCDHGA9	0.544002	-0.18063	0.724633
212468_at	SPAG9	0.544002	-0.18063	0.724633
242327_x_at	-	0.544002	-0.18063	0.724633
202028_s_at	RPL38	4.11081	3.38699	0.72382
232918_at	LOC541471	1.39408	0.670631	0.723448
238740_at	AARSD1 /// PTGES3L	0.393464	-0.329686	0.72315
232332_at	KIAA1210	-2.17454	-2.89734	0.722798
236888_at	CAPZA3	-2.17454	-2.89734	0.722798
233403_x_at	TM6SF2	-0.747401	-1.47007	0.722672
1570529_at	KIAA0020	-1.7713	-2.49358	0.722279
205650_s_at	FGA	-1.7713	-2.49358	0.722279
207672_at	RFX4	-1.7713	-2.49358	0.722279
220829_s_at	B3GALT1	-1.7713	-2.49358	0.722279
221614_s_at	RPH3AL	-1.7713	-2.49358	0.722279
225727_at	PLEKHH1	-1.7713	-2.49358	0.722279
227001_at	NIPAL2	-1.7713	-2.49358	0.722279
244285_at	-	-0.23207	-0.954242	0.722172
213690_s_at	-	0.780776	0.0586699	0.722106
224633_s_at	GPATCH4	0.311863	-0.410095	0.721958
210134_x_at	SHOX2	-0.307182	-1.02868	0.721497
216658_at	-	-0.307182	-1.02868	0.721497
205915_x_at	GRIN1	-0.160569	-0.881944	0.721375
1558747_at	SMCHD1	1.33747	0.617153	0.720317
222381_at	-	-1.07006	-1.78992	0.71986
234919_s_at	SNTG1	-1.07006	-1.78992	0.71986
217410_at	AGRN	0.515125	-0.20446	0.719585
226750_at	LARP1B	0.515125	-0.20446	0.719585
229805_at	ZDHHC22	-0.0923878	-0.811855	0.719468
242995_at	-	-0.0923878	-0.811855	0.719468
230623_x_at	USP28	1.93087	1.21152	0.719352
233377_at	-	-1.96417	-2.68329	0.719116
237619_at	FAM217A	-1.96417	-2.68329	0.719116
237771_s_at	-	-1.96417	-2.68329	0.719116
1569963_at	-	-0.386215	-1.10515	0.718937
240260_at	-	-0.386215	-1.10515	0.718937
1555559_s_at	USP25	-0.92121	-1.6396	0.718388
211641_x_at	IGHA1 /// IGHA2 /// IGHD /// IGHG1 /// IGHG3 /// IGHM /// IGHV4-31 /// LOC100291917	-0.92121	-1.6396	0.718388
216759_at	HRASLS2	-0.92121	-1.6396	0.718388
223960_s_at	C16orf5	-0.92121	-1.6396	0.718388
1555091_at	PPM1F	-1.81412	-2.53231	0.718191
1569528_at	-	-1.81412	-2.53231	0.718191
207694_at	POU3F4	-1.81412	-2.53231	0.718191
237722_at	FLI1	-1.81412	-2.53231	0.718191
243122_at	-	-1.81412	-2.53231	0.718191
215350_at	SYNE1	-2.37855	-3.09623	0.717677
200841_s_at	EPRS	4.42307	3.70555	0.717523
241201_at	UVSSA	0.693255	-0.0238633	0.717118
233810_x_at	-	1.12933	0.412634	0.7167
1569315_s_at	LOC100272228	-2.21593	-2.93154	0.715603
1569539_at	-	-2.21593	-2.93154	0.715603
241853_at	-	-2.21593	-2.93154	0.715603
211049_at	TLX2	1.38613	0.670631	0.715495
38918_at	SOX13	-1.01047	-1.72492	0.714448
209060_x_at	NCOA3	3.94546	3.23108	0.714384
229893_at	FRMD3	1.56935	0.855177	0.714171
227163_at	GSTO2	-0.46948	-1.18352	0.714045
237654_at	PPP1R36	-0.46948	-1.18352	0.714045
213945_s_at	NUP210	1.26126	0.547392	0.713872
1555486_a_at	PRR5L	-0.714323	-1.42819	0.713869
213913_s_at	TBC1D30	-0.714323	-1.42819	0.713869
239749_at	FAF1	-0.714323	-1.42819	0.713869
239853_at	KLC3	-0.714323	-1.42819	0.713869
242441_at	-	-0.714323	-1.42819	0.713869
1561485_at	IQCA1	-1.85691	-2.57066	0.713745
204066_s_at	AGAP1	-1.85691	-2.57066	0.713745
211772_x_at	CHRNA3	0.035084	-0.678418	0.713502
221946_at	C9orf116	0.035084	-0.678418	0.713502
233465_at	-	-2.00662	-2.72001	0.713391
242549_at	PRKD3	-2.00662	-2.72001	0.713391
244782_at	PPP3R2	-2.00662	-2.72001	0.713391
220457_at	SAMD4B	0.189265	-0.524099	0.713363
203860_at	PCCA	1.54456	0.831893	0.712663
235588_at	ESCO2	1.68406	0.971611	0.712446
1553325_at	POU5F2	-1.22676	-1.93889	0.712127
201610_at	ICMT	-1.22676	-1.93889	0.712127
205857_at	SLC18A2	-1.22676	-1.93889	0.712127
220274_at	IQCA1	-1.22676	-1.93889	0.712127
225408_at	MBP	-1.22676	-1.93889	0.712127
231336_at	CPNE4	-1.22676	-1.93889	0.712127
239423_at	-	-1.22676	-1.93889	0.712127
240941_at	-	-1.22676	-1.93889	0.712127
220319_s_at	MYLIP	-0.885334	-1.59698	0.711649
239684_at	-	-0.885334	-1.59698	0.711649
242277_at	-	-0.885334	-1.59698	0.711649
244055_at	-	-0.885334	-1.59698	0.711649
1561127_at	ADARB2-AS1	0.600079	-0.111374	0.711453
242260_at	MATR3	0.600079	-0.111374	0.711453
239073_at	ANKFY1	0.328556	-0.382826	0.711382
210540_s_at	B4GALT4	2.13208	1.42106	0.711018
243940_at	TSHZ2	0.828503	0.11762	0.710884
243203_at	-	0.529636	-0.18063	0.710266
1559311_at	FLJ40292	-0.20785	-0.917821	0.709971
236504_x_at	C6orf52	-0.20785	-0.917821	0.709971
242913_at	CLIC6	-0.20785	-0.917821	0.709971
1557628_s_at	LOC283745	0.0948463	-0.615056	0.709903
206347_at	PDK3	0.0948463	-0.615056	0.709903
217024_x_at	-	-0.281724	-0.991199	0.709474
231379_at	LOC100507560	-0.281724	-0.991199	0.709474
242674_at	EIF4E	-0.281724	-0.991199	0.709474
208333_at	LHX5	-0.137487	-0.846621	0.709134
215660_s_at	MAST2	-0.137487	-0.846621	0.709134
225292_at	COL27A1	0.706087	-0.00278502	0.708872
218035_s_at	RBM47	-2.25705	-2.96531	0.708263
1553679_s_at	VKORC1L1	0.64075	-0.0669609	0.707711
1553636_at	TMCO5A	-2.04891	-2.75632	0.707412
1566863_at	-	-2.04891	-2.75632	0.707412
213662_at	-	-2.04891	-2.75632	0.707412
234368_at	-	-2.04891	-2.75632	0.707412
217156_at	-	-0.0703503	-0.777652	0.707301
235483_at	STX3	-0.0703503	-0.777652	0.707301
1561360_at	-	-0.359416	-1.06667	0.707253
1564334_at	LINC00304	-0.359416	-1.06667	0.707253
210634_at	KLHL20	-0.359416	-1.06667	0.707253
220151_at	C19orf73	-0.359416	-1.06667	0.707253
228683_s_at	KCTD15	-0.359416	-1.06667	0.707253
236319_at	-	-0.359416	-1.06667	0.707253
223502_s_at	TNFSF13B	-0.557272	-1.26363	0.706354
229820_at	LOC440993	-0.557272	-1.26363	0.706354
233525_s_at	LINC00475	-0.557272	-1.26363	0.706354
236389_x_at	-	-0.557272	-1.26363	0.706354
240375_at	-	-0.557272	-1.26363	0.706354
244591_x_at	RNF207	-0.557272	-1.26363	0.706354
212706_at	RASA4 /// RASA4B	1.071	0.364764	0.70624
1566853_at	-	-1.1475	-1.85352	0.706022
210800_at	TIMM8A	-1.1475	-1.85352	0.706022
221329_at	OR52A1	-1.1475	-1.85352	0.706022
233501_at	-	-1.1475	-1.85352	0.706022
235030_at	NXPE3	-1.1475	-1.85352	0.706022
241521_at	LOC100507652	-1.1475	-1.85352	0.706022
244718_at	MTMR9LP	-1.1475	-1.85352	0.706022
202340_x_at	NR4A1	0.743915	0.0384734	0.705442
231765_at	ZFYVE20	0.294974	-0.410095	0.705069
204345_at	COL16A1	-0.681808	-1.38658	0.704769
210344_at	OSBPL7	-0.681808	-1.38658	0.704769
217062_at	DMPK	-0.681808	-1.38658	0.704769
233294_at	DENND2C	-0.681808	-1.38658	0.704769
208230_s_at	NRG1	-0.00617443	-0.710934	0.70476
1567624_at	TREML5P	-0.85001	-1.5545	0.704491
201108_s_at	THBS1	-0.85001	-1.5545	0.704491
208008_at	TBC1D29	-0.85001	-1.5545	0.704491
221716_s_at	ACSBG2	-0.85001	-1.5545	0.704491
230197_s_at	TPPP	-0.85001	-1.5545	0.704491
230555_s_at	MED30	-0.85001	-1.5545	0.704491
214057_at	MCL1	0.680306	-0.0238633	0.70417
1555286_at	CDKL1	-1.94228	-2.64615	0.703872
207197_at	ZIC3	-1.94228	-2.64615	0.703872
241175_at	-	-1.94228	-2.64615	0.703872
228178_s_at	-	0.424854	-0.278335	0.703189
1569302_at	KIAA1731	2.84812	2.14495	0.703173
1558248_at	GOLM1	-0.441236	-1.14411	0.702875
1563949_at	-	-0.441236	-1.14411	0.702875
1568804_at	-	-0.441236	-1.14411	0.702875
241386_at	LOC100506691	-0.441236	-1.14411	0.702875
235042_at	XIRP1	1.05103	0.348448	0.702577
1561917_at	-	-1.10854	-1.81073	0.702192
1566278_at	-	-1.10854	-1.81073	0.702192
211425_x_at	SSX4 /// SSX4B	-1.10854	-1.81073	0.702192
237043_at	-	-1.10854	-1.81073	0.702192
234300_s_at	ZFP28	-2.091	-2.79221	0.701202
241025_at	UTP6	-2.091	-2.79221	0.701202
216583_x_at	-	1.18997	0.489047	0.700924
1562811_at	-	-2.29787	-2.99867	0.700799
205844_at	VNN1	-2.29787	-2.99867	0.700799
209794_at	SRGAP3	0.470696	-0.22868	0.699376
235363_at	-	0.891652	0.192654	0.698998
226651_at	HOMER1	1.03077	0.331946	0.69882
216219_at	AQP6	0.260591	-0.437846	0.698437
241907_at	-	0.11423	-0.5842	0.69843
212758_s_at	ZEB1	2.60773	1.90945	0.698285
1569885_at	LOC100302640	-1.43158	-2.1295	0.697919
204596_s_at	STC1	-1.43158	-2.1295	0.697919
220722_s_at	SLC5A7	-1.43158	-2.1295	0.697919
237392_at	FGF14-IT1	-1.43158	-2.1295	0.697919
239566_at	-	-1.43158	-2.1295	0.697919
240894_at	LOC100505649	-1.43158	-2.1295	0.697919
244172_at	-	-1.43158	-2.1295	0.697919
244588_at	-	-1.43158	-2.1295	0.697919
1559322_at	LOC727916	-1.47346	-2.17115	0.697689
216807_at	KIAA1751	-1.47346	-2.17115	0.697689
230393_at	CUL5	-1.47346	-2.17115	0.697689
234382_x_at	-	-1.47346	-2.17115	0.697689
236884_at	RIMKLA	-1.47346	-2.17115	0.697689
244113_at	KCNJ9	-1.47346	-2.17115	0.697689
244835_at	C16orf52	-1.47346	-2.17115	0.697689
1564093_at	NEK1	-1.38997	-2.08761	0.697649
205348_s_at	DYNC1I1	-1.38997	-2.08761	0.697649
205713_s_at	COMP	-1.38997	-2.08761	0.697649
213707_s_at	DLX5	-1.38997	-2.08761	0.697649
214345_at	-	-1.38997	-2.08761	0.697649
216604_s_at	SLC7A8	-1.38997	-2.08761	0.697649
228604_at	FAM76A	-1.38997	-2.08761	0.697649
217658_at	THAP3	-0.256691	-0.954242	0.697551
213651_at	INPP5J	0.393464	-0.303793	0.697257
241434_at	-	0.393464	-0.303793	0.697257
1558590_at	METTL17	-0.114763	-0.811855	0.697092
202800_at	SLC1A3	-0.114763	-0.811855	0.697092
237744_at	-	-0.114763	-0.811855	0.697092
1561238_at	PEX2	-1.51558	-2.21254	0.696968
215797_at	TRAV8-3	-1.51558	-2.21254	0.696968
218309_at	CAMK2N1	-1.51558	-2.21254	0.696968
231670_at	-	-1.51558	-2.21254	0.696968
233130_at	-	-1.51558	-2.21254	0.696968
239746_at	MESDC2	-1.51558	-2.21254	0.696968
240455_at	-	-1.51558	-2.21254	0.696968
242498_x_at	-	-1.51558	-2.21254	0.696968
244796_at	-	-1.51558	-2.21254	0.696968
211186_s_at	AAK1	-0.815245	-1.51219	0.696942
219831_at	CDKL3	-0.815245	-1.51219	0.696942
227655_at	LOC100505806	-0.815245	-1.51219	0.696942
227881_s_at	-	-0.815245	-1.51219	0.696942
[truncated: 52,614 more rows]
