# Supplementary material for: Establishment of the TALE-code reveals aberrantly activated homeobox gene PBX1 in Hodgkin lymphoma
Source: PLoS One. 2021 Feb 4;16(2):e0246603. doi: 10.1371/journal.pone.0246603 (PMC7861379; doi:10.1371/journal.pone.0246603)
Supplement: S3 Table — HDLM-2 was treated for siRNA-mediated knockdown of HOXB9 in comparison to a siRNA control. Differential gene expression levels are indicated in the right lane. (XLS) [file pone.0246603.s011.xls]

## Sheet: Tabelle1
probe set ID	gene symbol	HDLM-2 siCTR	HDLM-2 siHOXB9	CTR-HOXB9
211445_x_at	NACAP1	2.93668	-3.61716	6.55384
208540_x_at	---	1.84705	-1.65443	3.50148
241724_x_at	---	-0.195858	-3.47105	3.27519
215383_x_at	SPG21	-0.0800676	-3.15262	3.07256
229811_at	---	-1.90834	-4.96438	3.05604
242442_x_at	TRMT10A	-0.912994	-3.68383	2.77084
235579_at	SCAF11	-1.01283	-3.54055	2.52772
235218_x_at	THAP6	-1.02636	-3.54055	2.51419
211658_at	PRDX2	1.32564	-1.02652	2.35216
241268_x_at	---	-1.19598	-3.54055	2.34457
221901_at	KIAA1644	-2.40229	-4.73059	2.32831
222084_s_at	SBF1	-2.76672	-5.03649	2.26977
206572_x_at	ZNF85	-2.91198	-5.17869	2.26671
226928_x_at	SLC25A37	-1.6046	-3.8358	2.23119
238768_at	C2orf68	-1.76026	-3.98845	2.22819
231021_at	SLC6A19	-1.64906	-3.8358	2.18674
220555_s_at	PDZD7	-2.48087	-4.6487	2.16783
233626_at	---	-2.48087	-4.6487	2.16783
1555724_s_at	TAGLN	-1.10706	-3.27318	2.16612
239870_at	SPATS1 /// TMEM151B	-2.95779	-5.11101	2.15322
243698_at	LOC100507006	-2.76672	-4.89526	2.12854
230059_at	DEAF1	-2.19929	-4.32548	2.12619
210005_at	GART	-0.120212	-2.20566	2.08545
211261_at	NUP214	-1.76026	-3.8358	2.07553
226461_at	HOXB9	1.19188	-0.837726	2.02961
207152_at	NTRK2	-2.04596	-4.07116	2.02521
1561056_a_at	---	-3.01386	-5.03649	2.02263
221225_at	DCAKD	-2.55666	-4.56454	2.00788
1569578_at	---	-2.48087	-4.48664	2.00577
217715_x_at	---	-2.48087	-4.48664	2.00577
232197_x_at	ARSB	1.46327	-0.532963	1.99624
231917_at	GFM2	-1.03781	-3.03215	1.99434
204505_s_at	EPB49	-2.81749	-4.81174	1.99425
228966_at	PANK2	-2.91198	-4.89526	1.98327
213730_x_at	TCF3	0.988097	-0.984462	1.97256
238718_at	---	-2.59606	-4.56454	1.96848
1563805_a_at	FAM83C	-2.68102	-4.6487	1.96768
208497_x_at	NEUROG1	-2.76672	-4.73059	1.96388
203071_at	SEMA3B	-2.36536	-4.32548	1.96012
201319_at	MYL12A	3.05194	1.105	1.94694
1562477_at	EBF2	-3.23239	-5.17869	1.9463
231401_s_at	---	-2.1319	-4.07116	1.93927
242951_at	---	-2.48087	-4.406	1.92513
211439_at	SRSF7	-0.94911	-2.87279	1.92368
1555503_a_at	TMCC2	-2.72636	-4.6487	1.92234
1558957_s_at	---	-2.72636	-4.6487	1.92234
225259_at	RAB6B	-2.2317	-4.15204	1.92034
1557316_at	---	-1.71236	-3.61716	1.9048
235630_at	---	-0.925614	-2.8181	1.89249
205313_at	HNF1B	-1.22537	-3.08998	1.8646
231752_at	NPBWR1	-2.29345	-4.15204	1.85859
212772_s_at	ABCA2	-1.98816	-3.8358	1.84764
222792_s_at	CCDC59	2.29195	0.466802	1.82515
244866_at	---	-3.49098	-5.31568	1.8247
237868_x_at	---	-0.772159	-2.58806	1.8159
234671_at	KRTAP4-2	-2.68102	-4.48664	1.80562
221606_s_at	HMGN5	2.11449	0.315002	1.79949
207234_at	RFX3	-3.01386	-4.81174	1.79788
237045_at	FAM91A1	-1.35535	-3.15262	1.79728
220316_at	NPAS3	-2.86351	-4.6487	1.78519
240092_at	---	-2.86351	-4.6487	1.78519
216052_x_at	ARTN	-3.123	-4.89526	1.77225
214777_at	---	-2.55666	-4.32548	1.76882
203851_at	IGFBP6	-2.63919	-4.406	1.76681
231393_x_at	ZBTB43	-2.01638	-3.75949	1.74311
233712_at	ZNF44	-3.06885	-4.81174	1.74288
241565_at	COL4A4	-3.29841	-5.03649	1.73808
241327_at	---	-3.01386	-4.73059	1.71673
229661_at	SALL4	-1.8324	-3.54055	1.70815
214383_x_at	KLHDC3	-1.50301	-3.21102	1.708
205539_at	AVIL	-2.36536	-4.07116	1.7058
240379_at	PKP4	-2.86351	-4.56454	1.70103
1568955_at	SRGAP2 /// SRGAP2C	-0.97384	-2.67347	1.69963
214506_at	GPR182	-2.29345	-3.98845	1.69501
208014_x_at	---	-2.63919	-4.32548	1.68629
61732_r_at	IFT74	-3.01989	-4.70582	1.68593
1563983_at	TPT1-AS1	-3.35699	-5.03649	1.6795
219994_at	APBB1IP	-2.48087	-4.15204	1.67117
243202_at	---	-2.81749	-4.48664	1.66915
232357_at	TTLL9	-2.40229	-4.07116	1.66887
1553237_x_at	PCDHAC1	-3.29841	-4.96438	1.66597
222621_at	DNAJC1	1.72903	0.0649724	1.66406
235945_at	SRD5A2	-3.23239	-4.89526	1.66287
207283_at	RPL23AP32	-1.21085	-2.87279	1.66194
216707_at	---	-2.26273	-3.91119	1.64846
225806_at	AJUBA	-0.852277	-2.50017	1.64789
1560560_at	---	-1.56464	-3.21102	1.64638
231691_at	C3P1	-2.59606	-4.24144	1.64538
218608_at	ATP13A2	-2.68102	-4.32548	1.64446
232051_at	CCDC102A	-1.90834	-3.54055	1.63221
201286_at	SDC1	-2.86351	-4.48664	1.62313
221295_at	CIDEA	-2.36536	-3.98845	1.62309
240199_x_at	ZNF345	-2.36536	-3.98845	1.62309
242931_at	LONRF3	-3.49098	-5.11101	1.62003
244338_at	LDLRAD3	-3.69578	-5.31568	1.61991
1558670_at	---	-2.29345	-3.91119	1.61775
203953_s_at	CLDN3	-3.123	-4.73059	1.60759
214233_at	GGA2	-3.123	-4.73059	1.60759
241718_x_at	---	-1.21085	-2.8181	1.60725
218778_x_at	EPS8L1	-2.63919	-4.24144	1.60225
219488_at	A4GALT	-1.80744	-3.40232	1.59488
227301_at	CCT6P1 /// CCT6P3	0.0437088	-1.54894	1.59265
244716_x_at	TMIGD2	-0.998571	-2.58806	1.58949
232385_x_at	---	-2.81749	-4.406	1.58851
223934_at	SP140L	-3.06885	-4.6487	1.57985
214165_s_at	HS6ST1	-3.23239	-4.81174	1.57935
217328_at	IL23A	-3.23239	-4.81174	1.57935
232561_at	ZNF771	-2.91198	-4.48664	1.57466
229817_at	ZNF608	-2.04596	-3.61716	1.5712
1559835_at	---	-2.68102	-4.24144	1.56042
206125_s_at	KLK8	-2.68102	-4.24144	1.56042
239217_x_at	ABCC3	-2.68102	-4.24144	1.56042
232555_at	CREB5	-2.59606	-4.15204	1.55597
234829_at	C20orf57 /// DUSP15	-3.62381	-5.17869	1.55488
227933_at	LINGO1	-3.01386	-4.56454	1.55068
232093_at	LINC00085	-3.01386	-4.56454	1.55068
233657_at	OPN5	-3.01386	-4.56454	1.55068
239186_at	MGC39372	-3.01386	-4.56454	1.55068
1559877_at	LOC100289094	-3.18238	-4.73059	1.54821
226659_at	DEF6	-3.18238	-4.73059	1.54821
216499_at	---	-2.36536	-3.91119	1.54583
211319_at	RAE1	-3.49098	-5.03649	1.54551
231409_at	---	-3.49098	-5.03649	1.54551
204945_at	PTPRN	-2.86351	-4.406	1.54249
217071_s_at	MTHFR	-2.29345	-3.8358	1.54235
214907_at	CEACAM21	-3.42347	-4.96438	1.5409
220103_s_at	LOC100509751 /// MRPS18C	-3.42347	-4.96438	1.5409
213231_at	DMWD	-1.93496	-3.47105	1.53609
242467_at	---	-0.740886	-2.27511	1.53422
203502_at	BPGM	1.75279	0.225227	1.52757
217364_x_at	---	-1.19598	-2.72245	1.52647
1561449_at	---	-3.123	-4.6487	1.5257
242044_at	---	-3.123	-4.6487	1.5257
216995_x_at	MKRN2	-1.15131	-2.67347	1.52216
228179_at	CIRH1A /// HAS3	-2.16656	-3.68383	1.51728
217005_at	LDLR	-2.72636	-4.24144	1.51508
1560443_at	---	-2.55666	-4.07116	1.5145
224344_at	COX6A1	-3.29841	-4.81174	1.51333
230440_at	ZNF469	-1.96049	-3.47105	1.51056
214707_x_at	ALMS1	0.351346	-1.15223	1.50358
211786_at	TNFRSF9	1.66341	0.163166	1.50024
1569763_at	---	-3.23239	-4.73059	1.49821
203980_at	FABP4	-3.23239	-4.73059	1.49821
208559_at	PDX1	-3.23239	-4.73059	1.49821
233883_at	SNX24	-3.23239	-4.73059	1.49821
237706_at	STXBP4	-2.26273	-3.75949	1.49676
39402_at	IL1B	-3.43359	-4.9294	1.49582
235932_x_at	HMCN2 /// LOC100289200	-3.06885	-4.56454	1.49569
231277_x_at	DTWD2	-1.27243	-2.76768	1.49525
242466_at	---	-2.04596	-3.54055	1.4946
1553352_x_at	ERVW-1	-2.91198	-4.406	1.49402
1563654_at	C8orf66	-2.91198	-4.406	1.49402
224220_x_at	TRPC4	-2.91198	-4.406	1.49402
212255_s_at	ATP2C1	1.35543	-0.137722	1.49316
242563_at	---	-1.48424	-2.97481	1.49057
205555_s_at	MSX2	-3.62381	-5.11101	1.4872
203317_at	PSD4	-0.719462	-2.20566	1.4862
220879_at	---	-3.76641	-5.24753	1.48112
207556_s_at	DGKZ	-1.28969	-2.76768	1.47799
208203_x_at	KIR2DS5	-2.59606	-4.07116	1.4751
213424_at	KIAA0895	-2.59606	-4.07116	1.4751
241451_s_at	---	-2.59606	-4.07116	1.4751
1552401_a_at	BACH1 /// GRIK1-AS2	-2.76672	-4.24144	1.47472
234310_s_at	SUSD2	-2.76672	-4.24144	1.47472
222149_x_at	GOLGA8C /// GOLGA8DP /// GOLGA8E /// GOLGA8F /// GOLGA8G	0.131215	-1.3432	1.47441
1554757_a_at	INPP5A	-3.01386	-4.48664	1.47278
240742_at	---	-1.50301	-2.97481	1.4718
231390_at	---	-3.42347	-4.89526	1.47178
241822_at	---	-2.68102	-4.15204	1.47102
227450_at	ERP27	-3.18238	-4.6487	1.46632
1563075_s_at	---	-1.2564	-2.72245	1.46605
233812_at	LINC00028	-2.29345	-3.75949	1.46605
213829_x_at	RTEL1	-1.35535	-2.8181	1.46275
231780_at	GBGT1	-2.86351	-4.32548	1.46197
204407_at	TTF2	1.19527	-0.263904	1.45918
232857_at	POLR3H	-3.35699	-4.81174	1.45475
243251_at	---	-3.35699	-4.81174	1.45475
211172_x_at	AKAP7	-2.2317	-3.68383	1.45213
244536_at	---	-1.58255	-3.03215	1.44959
1553802_a_at	SOX3	-2.95779	-4.406	1.44821
1562979_at	---	-2.95779	-4.406	1.44821
205552_s_at	OAS1	-0.513388	-1.95839	1.445
1555436_a_at	AFF4	-3.123	-4.56454	1.44154
221659_s_at	MYL10	-3.123	-4.56454	1.44154
237954_x_at	---	-3.123	-4.56454	1.44154
216875_x_at	HAB1	-1.71236	-3.15262	1.44026
1568558_x_at	---	-2.10651	-3.54055	1.43404
211078_s_at	STK3	-3.29841	-4.73059	1.43219
233218_at	---	-3.29841	-4.73059	1.43219
231859_at	C14orf132	-2.63919	-4.07116	1.43197
241447_at	ING5	-2.63919	-4.07116	1.43197
239015_at	THAP7-AS1	-2.55666	-3.98845	1.43179
1556030_at	LOC100652925 /// LOC100653209	-2.33224	-3.75949	1.42725
211715_s_at	BDH1	-2.72636	-4.15204	1.42567
217314_at	---	-2.72636	-4.15204	1.42567
216760_at	HRASLS2	-2.81749	-4.24144	1.42395
1553239_at	FAM124A	-2.19929	-3.61716	1.41787
204206_at	MNT	-0.0521253	-1.46994	1.41782
230652_at	ARAF	-1.85783	-3.27318	1.41535
236365_at	AMACR	-3.69578	-5.11101	1.41524
220480_at	HAND2	-2.91198	-4.32548	1.4135
229379_at	AHDC1	-2.91198	-4.32548	1.4135
240507_at	---	-2.91198	-4.32548	1.4135
229915_at	FAM26F	-3.62381	-5.03649	1.41268
226396_at	TEN1 /// TEN1-CDK3	-1.56464	-2.97481	1.41017
227185_at	C1orf233	-2.1319	-3.54055	1.40866
239510_at	---	-3.55715	-4.96438	1.40723
204642_at	S1PR1	-1.01283	-2.41915	1.40632
1553572_a_at	CYGB	-1.13704	-2.54283	1.40579
201534_s_at	UBL3	0.711027	-0.693804	1.40483
1556373_a_at	---	-1.80744	-3.21102	1.40358
241496_at	BTNL9	-2.51571	-3.91119	1.39548
203296_s_at	ATP1A2	-3.92292	-5.31568	1.39277
231611_at	---	-2.59606	-3.98845	1.39239
209543_s_at	CD34	-1.58255	-2.97481	1.39226
216426_at	---	-3.01386	-4.406	1.39214
234092_s_at	TM6SF2	-3.01386	-4.406	1.39214
1565998_at	LOC286299	-3.42347	-4.81174	1.38826
204509_at	CA12	-2.2317	-3.61716	1.38546
1559642_a_at	---	-2.76672	-4.15204	1.38532
242298_x_at	---	-3.18238	-4.56454	1.38216
242649_x_at	HMGN2P46	-0.668279	-2.04659	1.37832
215481_s_at	PEX5	-2.86351	-4.24144	1.37793
1566848_x_at	---	-1.96049	-3.33722	1.37673
1564385_at	LOC219688	-3.35699	-4.73059	1.3736
229274_at	GNAS	-3.35699	-4.73059	1.3736
211604_x_at	HAP1	-1.50301	-2.87279	1.36978
223601_at	OLFM2	-2.95779	-4.32548	1.36769
232994_s_at	RGNEF	-2.95779	-4.32548	1.36769
206339_at	CARTPT	-3.123	-4.48664	1.36364
208499_s_at	DNAJC3	-1.13704	-2.50017	1.36313
206236_at	GPR4	-2.40229	-3.75949	1.3572
206275_s_at	MICAL2	-2.40229	-3.75949	1.3572
1561868_at	---	-2.04596	-3.40232	1.35637
1556175_at	MTSS1L	-2.48087	-3.8358	1.35493
215490_at	IBA57	-2.48087	-3.8358	1.35493
229484_at	PPM1J	-2.48087	-3.8358	1.35493
229659_s_at	---	-2.48087	-3.8358	1.35493
231371_at	TDRD10	-2.55666	-3.91119	1.35453
243097_x_at	---	-2.55666	-3.91119	1.35453
1553500_at	FBXL21	-3.29841	-4.6487	1.3503
1557664_at	LOC340239	-3.29841	-4.6487	1.3503
224018_s_at	SCD5	-3.29841	-4.6487	1.3503
234643_x_at	---	-3.29841	-4.6487	1.3503
223921_s_at	GBA2	-1.52265	-2.87279	1.35014
1560149_at	SLC29A2	-2.63919	-3.98845	1.34926
208489_at	GJA8	-2.63919	-3.98845	1.34926
232649_at	GLDN	-1.62633	-2.97481	1.34848
232091_s_at	ZDHHC24	-1.24004	-2.58806	1.34801
218973_at	EFTUD1	0.803837	-0.541925	1.34576
228898_s_at	SMARCB1	-2.72636	-4.07116	1.3448
231671_at	FGA	-2.72636	-4.07116	1.3448
216605_s_at	CEACAM21	-3.76641	-5.11101	1.3446
234051_at	---	-3.76641	-5.11101	1.3446
229345_at	RTN4RL2	-3.62381	-4.96438	1.34057
204491_at	PDE4D	-2.1319	-3.47105	1.33916
218193_s_at	GOLT1B	1.45607	0.122014	1.33406
1557866_at	C9orf117	-3.23239	-4.56454	1.33215
1569251_a_at	ZNF333	-3.23239	-4.56454	1.33215
207162_s_at	CACNA1B	-3.23239	-4.56454	1.33215
230881_at	CCDC42	-3.23239	-4.56454	1.33215
239264_at	---	-1.39159	-2.72245	1.33087
230579_at	LOC728705	-1.88129	-3.21102	1.32972
206057_x_at	SPN	-1.76026	-3.08998	1.32971
1558398_at	ANKRD24	-2.91198	-4.24144	1.32946
1569246_a_at	C8orf74	-2.91198	-4.24144	1.32946
207884_at	GUCY2D	-2.91198	-4.24144	1.32946
235416_at	LOC643201	-2.91198	-4.24144	1.32946
211761_s_at	CACYBP	2.7897	1.46293	1.32677
225433_at	GTF2A1	2.13563	0.809468	1.32617
231142_at	---	-3.92292	-5.24753	1.32462
204385_at	KYNU	-2.29345	-3.61716	1.32371
228210_at	NXPH3	-2.01638	-3.33722	1.32084
214604_at	HOXD11	-3.49098	-4.81174	1.32076
223968_at	ZNF44	-2.51571	-3.8358	1.32009
216739_at	---	-2.44157	-3.75949	1.31792
1561270_at	---	-2.59606	-3.91119	1.31513
210411_s_at	GRIN2B	-2.59606	-3.91119	1.31513
220600_at	C3orf75	-2.59606	-3.91119	1.31513
238783_at	TMEM161B	-0.120212	-1.43318	1.31297
217270_s_at	DYRK1B	-3.01386	-4.32548	1.31162
220090_at	CRNN	-3.01386	-4.32548	1.31162
220683_at	RDH8	-3.01386	-4.32548	1.31162
220635_at	PSORS1C2	-2.2317	-3.54055	1.30885
1563632_at	TMEM72-AS1	-2.68102	-3.98845	1.30743
206509_at	PIP	-2.68102	-3.98845	1.30743
1554374_at	---	-3.42347	-4.73059	1.30712
231434_at	LOC100505841	-3.42347	-4.73059	1.30712
234434_at	---	-3.42347	-4.73059	1.30712
238445_x_at	MGAT5B	-3.42347	-4.73059	1.30712
1559006_at	---	-2.16656	-3.47105	1.30449
204536_s_at	---	-2.76672	-4.07116	1.30445
209844_at	HOXB13	-3.18238	-4.48664	1.30426
219140_s_at	RBP4	-3.18238	-4.48664	1.30426
240911_at	NOS1	-3.18238	-4.48664	1.30426
205215_at	RNF2	-1.90834	-3.21102	1.30268
219141_s_at	AMBRA1	-0.400547	-1.70157	1.30102
225268_at	KPNA4	2.52336	1.224	1.29936
212376_s_at	EP400	-0.840666	-2.1394	1.29874
396_f_at	PCNXL2	-0.689645	-1.98745	1.2978
1564277_a_at	LOC100133920 /// LOC286297	-2.10651	-3.40232	1.29581
1562045_at	---	-3.35699	-4.6487	1.29171
1565554_at	LOC127841	-3.35699	-4.6487	1.29171
236354_at	---	-3.35699	-4.6487	1.29171
242834_at	---	-3.35699	-4.6487	1.29171
216117_at	EXOSC2	-2.86351	-4.15204	1.28853
230089_s_at	C19orf6	-2.86351	-4.15204	1.28853
1560772_a_at	---	-4.14997	-5.43795	1.28798
213943_at	TWIST1	-0.305175	-1.59143	1.28626
242756_at	---	-1.98816	-3.27318	1.28502
243950_at	ABCB1	-1.98816	-3.27318	1.28502
229671_s_at	MIS18A	-2.33224	-3.61716	1.28492
231514_at	C1orf94	-2.33224	-3.61716	1.28492
232808_at	---	-2.95779	-4.24144	1.28365
236717_at	FAM179A	-2.95779	-4.24144	1.28365
244087_at	---	-2.95779	-4.24144	1.28365
1557350_at	G3BP1	-3.123	-4.406	1.283
233949_s_at	MYH7B	-3.123	-4.406	1.283
236490_at	NEDD4L	-3.123	-4.406	1.283
243545_at	---	-3.123	-4.406	1.283
208138_at	GAST	-1.80744	-3.08998	1.28253
1556608_a_at	EHD4	-2.40229	-3.68383	1.28154
244376_at	METTL7A	-2.40229	-3.68383	1.28154
205317_s_at	SLC15A2	-2.55666	-3.8358	1.27914
211049_at	TLX2	-2.55666	-3.8358	1.27914
228582_x_at	MALAT1	-2.55666	-3.8358	1.27914
229547_s_at	WNK2	-2.55666	-3.8358	1.27914
234884_x_at	CKAP2 /// IGLC1	-2.55666	-3.8358	1.27914
1552498_at	ZSCAN20	-2.48087	-3.75949	1.27862
230236_at	TDRG1	-2.48087	-3.75949	1.27862
242148_at	BCL6B	-1.93496	-3.21102	1.27605
1566037_at	DGCR7	-2.63919	-3.91119	1.272
220413_at	SLC39A2	-2.63919	-3.91119	1.272
243216_x_at	---	-2.63919	-3.91119	1.272
214134_at	C2orf55	-3.62381	-4.89526	1.27145
215319_at	ATP8B3	-3.62381	-4.89526	1.27145
239478_x_at	C14orf118	-2.1319	-3.40232	1.27043
1564670_at	LOC100190938	-3.76641	-5.03649	1.27007
212190_at	SERPINE2	-3.76641	-5.03649	1.27007
240569_at	---	-3.76641	-5.03649	1.27007
1562687_x_at	---	-4.23012	-5.4966	1.26648
220855_at	CLTC-IT1	-3.29841	-4.56454	1.26613
219946_x_at	MYH14	-1.0795	-2.34431	1.2648
1553257_at	GAL3ST3	-2.72636	-3.98845	1.26209
237903_at	---	-2.72636	-3.98845	1.26209
238425_at	PSMB2	-2.72636	-3.98845	1.26209
1557511_at	---	-3.98894	-5.24753	1.25859
1570131_at	LOC285847	-3.98894	-5.24753	1.25859
211062_s_at	CPZ /// GPR78	-1.8324	-3.08998	1.25758
234286_at	PPP1R12C	-2.01638	-3.27318	1.2568
1561122_a_at	RAD51B	-3.06885	-4.32548	1.25663
229976_at	MORN5	-3.06885	-4.32548	1.25663
233911_s_at	PPM1H	-3.06885	-4.32548	1.25663
234451_at	---	-3.06885	-4.32548	1.25663
238127_at	GAS6-AS1	-3.06885	-4.32548	1.25663
1568613_at	RSPH3	-0.470106	-1.72536	1.25526
202795_x_at	TRIOBP	0.674	-0.580977	1.25498
231129_at	LOC728012	-3.55715	-4.81174	1.25459
232112_at	RALGPS2	-3.55715	-4.81174	1.25459
233745_at	PTOV1-AS1	-3.55715	-4.81174	1.25459
235957_at	GRIP1	-3.55715	-4.81174	1.25459
234104_at	---	-3.23239	-4.48664	1.25425
1557878_at	---	-2.81749	-4.07116	1.25367
1566528_at	CUX2	-2.81749	-4.07116	1.25367
213141_at	PSKH1	-1.56464	-2.8181	1.25346
206216_at	SRPK3	-2.36536	-3.61716	1.2518
219624_at	BAG4	-2.36536	-3.61716	1.2518
232402_at	---	-2.36536	-3.61716	1.2518
241885_at	---	-2.36536	-3.61716	1.2518
1568813_at	LOC100506392	-2.44157	-3.68383	1.24226
224246_at	---	-2.44157	-3.68383	1.24226
231054_at	SPACA4	-2.44157	-3.68383	1.24226
244374_at	PLAC2	-2.44157	-3.68383	1.24226
1561135_at	---	-2.91198	-4.15204	1.24006
208186_s_at	LIPE	-2.91198	-4.15204	1.24006
214408_s_at	RFPL1-AS1 /// RFPL3-AS1	-2.91198	-4.15204	1.24006
215816_at	GUSBP11 /// GUSBP2 /// SMA4	-2.91198	-4.15204	1.24006
220687_at	---	-2.91198	-4.15204	1.24006
228895_s_at	---	-2.91198	-4.15204	1.24006
236624_at	LOC643837	-2.91198	-4.15204	1.24006
244692_at	CYP4F22	-2.91198	-4.15204	1.24006
1552948_at	CCDC27	-2.59606	-3.8358	1.23974
1555310_a_at	PAK6	-2.59606	-3.8358	1.23974
1567320_at	---	-3.49098	-4.73059	1.23961
1569132_s_at	ARSK	-2.16656	-3.40232	1.23576
213637_at	DDX52	1.19527	-0.0390353	1.23431
214716_at	BMP2K	-4.38236	-5.61463	1.23227
207692_s_at	ACAN	-2.68102	-3.91119	1.23017
240056_at	NSMAF	-2.68102	-3.91119	1.23017
1562010_x_at	---	-3.01386	-4.24144	1.22758
216283_s_at	PVR	-3.01386	-4.24144	1.22758
220732_at	PREX2	-3.01386	-4.24144	1.22758
235597_s_at	RGPD1 /// RGPD2	-3.01386	-4.24144	1.22758
241066_at	ZNF449	-3.01386	-4.24144	1.22758
242433_at	ZBTB11	-3.01386	-4.24144	1.22758
214873_at	LRP5L	-2.04596	-3.27318	1.22722
224916_at	TMEM173	1.41226	0.185638	1.22662
1552733_at	KLHDC1	-1.54193	-2.76768	1.22575
217666_at	---	-3.42347	-4.6487	1.22523
232859_s_at	MAGI1	-3.42347	-4.6487	1.22523
233211_at	MTBP	-3.42347	-4.6487	1.22523
233790_at	---	-3.42347	-4.6487	1.22523
232700_at	---	-1.40805	-2.63184	1.22379
217236_x_at	IGH@ /// IGHA1 /// IGHA2 /// IGHD /// IGHG1 /// IGHG3 /// IGHG4 /// IGHM /// IGHV4-31	-3.18238	-4.406	1.22362
237089_at	---	-3.18238	-4.406	1.22362
240780_at	---	-3.18238	-4.406	1.22362
226836_at	SFT2D1	-1.98816	-3.21102	1.22286
238345_at	SLC38A10	-2.76672	-3.98845	1.22174
218381_s_at	U2AF2	1.02008	-0.19741	1.21749
202360_at	MAML1	2.56477	1.34877	1.216
1555306_a_at	ECE2	-2.40229	-3.61716	1.21487
210726_at	CYP3A4	-2.40229	-3.61716	1.21487
211830_s_at	CACNA1I	-2.40229	-3.61716	1.21487
241652_x_at	LIN7A	-2.40229	-3.61716	1.21487
235104_at	ERAP2	-2.33224	-3.54055	1.20831
222802_at	EDN1	-2.86351	-4.07116	1.20765
238618_at	NF2	-2.86351	-4.07116	1.20765
1568616_a_at	---	-3.35699	-4.56454	1.20755
205495_s_at	GNLY	-3.35699	-4.56454	1.20755
230898_at	---	-2.19929	-3.40232	1.20303
242538_at	TFDP1	-2.19929	-3.40232	1.20303
1565659_at	FUT6	-2.55666	-3.75949	1.20283
221665_s_at	EPS8L1	-2.55666	-3.75949	1.20283
213737_x_at	GOLGA8IP	0.974796	-0.227819	1.20261
229215_at	ASCL2	-3.123	-4.32548	1.20248
239354_at	---	-3.123	-4.32548	1.20248
243773_at	MUC20	-3.123	-4.32548	1.20248
214220_s_at	ALMS1	-0.2313	-1.43318	1.20188
233706_at	---	-3.69578	-4.89526	1.19948
240140_s_at	LRIG1	-3.69578	-4.89526	1.19948
1554305_at	MGC20647	-3.76641	-4.96438	1.19796
224074_at	VSX1	-3.76641	-4.96438	1.19796
233011_at	ANXA1	-2.07525	-3.27318	1.19793
1554685_a_at	KIAA1199	-2.63919	-3.8358	1.19661
240279_at	---	-2.63919	-3.8358	1.19661
232239_at	LOC643529	-2.95779	-4.15204	1.19424
216809_at	CYLC1	-3.8437	-5.03649	1.19279
236503_at	---	-1.7837	-2.97481	1.19112
206140_at	LHX2	-3.98894	-5.17869	1.18975
336_at	GM2A	-2.84032	-4.02921	1.1889
214385_s_at	MUC5AC	-3.29841	-4.48664	1.18824
215345_x_at	---	-3.29841	-4.48664	1.18824
222450_at	PMEPA1	-3.29841	-4.48664	1.18824
1560563_at	---	-3.92292	-5.11101	1.1881
231739_at	LOC100507547 /// PRRT1	-3.92292	-5.11101	1.1881
241830_at	C20orf112	-3.92292	-5.11101	1.1881
205627_at	CDA	-3.62381	-4.81174	1.18793
207373_at	HOXD10	-3.62381	-4.81174	1.18793
210261_at	KCNK2	-3.62381	-4.81174	1.18793
224609_at	SLC44A2	-3.62381	-4.81174	1.18793
234004_at	TTC28	-3.62381	-4.81174	1.18793
234020_x_at	---	-3.62381	-4.81174	1.18793
239919_at	TBX5-AS1	-3.62381	-4.81174	1.18793
240219_at	LINC00327	-3.62381	-4.81174	1.18793
240931_s_at	---	-3.62381	-4.81174	1.18793
244495_x_at	TMEM241	0.863852	-0.321436	1.18529
235559_at	FAM188B /// INMT-FAM188B	-2.72636	-3.91119	1.18483
226198_at	TOM1L2	-1.73647	-2.92122	1.18475
1555311_at	---	-0.312641	-1.49084	1.1782
1553045_at	WNT9A	-3.23239	-4.406	1.17361
1557751_at	---	-3.23239	-4.406	1.17361
1560760_s_at	---	-3.23239	-4.406	1.17361
216729_at	---	-3.23239	-4.406	1.17361
239098_at	KCNRG	-3.23239	-4.406	1.17361
1555183_at	TERF2	-3.55715	-4.73059	1.17345
206429_at	F2RL1	-3.55715	-4.73059	1.17345
208886_at	H1F0	-3.55715	-4.73059	1.17345
1553702_at	ZNF697	-3.06885	-4.24144	1.17259
1557689_at	---	-3.06885	-4.24144	1.17259
1569867_at	EME2	-3.06885	-4.24144	1.17259
231463_at	CNTD1	-3.06885	-4.24144	1.17259
234533_at	BCL2L14	-3.06885	-4.24144	1.17259
239221_at	GPR123	-3.06885	-4.24144	1.17259
241359_at	TLCD2	-3.06885	-4.24144	1.17259
206089_at	NELL1	-2.81749	-3.98845	1.17096
219657_s_at	KLF3	-2.81749	-3.98845	1.17096
223862_at	GHRL	-2.81749	-3.98845	1.17096
228481_at	---	-2.81749	-3.98845	1.17096
233777_at	---	-2.81749	-3.98845	1.17096
212951_at	GPR116	-2.51571	-3.68383	1.16813
242079_at	RGS12	-2.10651	-3.27318	1.16667
244535_at	---	-1.98816	-3.15262	1.16447
1560897_a_at	KRTAP10-11	-2.59606	-3.75949	1.16343
236019_at	RAB12	-1.33838	-2.50017	1.16179
218470_at	YARS2	0.467518	-0.693804	1.16132
231246_at	---	-2.91198	-4.07116	1.15918
210076_x_at	SERBP1	1.24906	0.0908792	1.15818
220160_s_at	KPTN	-0.719462	-1.87739	1.15793
214396_s_at	MBD2	-3.49098	-4.6487	1.15772
217330_at	DISC1	-3.49098	-4.6487	1.15772
217534_at	FAM49B	-3.49098	-4.6487	1.15772
228646_at	PPP1R1C	-3.49098	-4.6487	1.15772
236771_at	RIPPLY2	-3.49098	-4.6487	1.15772
236833_at	TTC16	-3.49098	-4.6487	1.15772
234645_at	---	-1.22537	-2.38216	1.15679
242039_at	ARAP1	-1.93496	-3.08998	1.15501
1566824_at	---	-2.68102	-3.8358	1.15478
232022_at	---	-2.68102	-3.8358	1.15478
215353_at	---	-1.88129	-3.03215	1.15085
215948_x_at	ZMYM5	-1.66938	-2.8181	1.14872
216645_at	---	-1.48424	-2.63184	1.1476
1552705_at	DUSP19	-4.23012	-5.37762	1.1475
1567623_at	ABLIM2	-3.18238	-4.32548	1.1431
207612_at	WNT8B	-3.18238	-4.32548	1.1431
220426_at	C20orf195	-3.18238	-4.32548	1.1431
227596_at	FLJ37453	-3.18238	-4.32548	1.1431
232227_at	LOC100505976	-3.18238	-4.32548	1.1431
238417_at	PGM2L1	-3.18238	-4.32548	1.1431
238817_at	RIMBP2	-3.18238	-4.32548	1.1431
1554179_s_at	LYNX1	-2.1319	-3.27318	1.14128
228983_at	---	-2.1319	-3.27318	1.14128
242969_at	ZNF780B	-2.1319	-3.27318	1.14128
1559042_at	NDUFB6	-3.42347	-4.56454	1.14107
205439_at	GSTT2	-3.42347	-4.56454	1.14107
226182_s_at	WISP3	-3.42347	-4.56454	1.14107
238513_at	PRRG4	-3.42347	-4.56454	1.14107
1555348_at	TFAP2E	-2.26273	-3.40232	1.13959
218244_at	NOL8	1.65502	0.516517	1.13851
205230_at	RPH3A	-2.40229	-3.54055	1.13826
241637_at	---	-2.40229	-3.54055	1.13826
205157_s_at	JUP /// KRT17	-3.01386	-4.15204	1.13818
207377_at	PPP1R2P9	-3.01386	-4.15204	1.13818
230394_at	TCP10L	-3.01386	-4.15204	1.13818
237099_at	BPIFA2	-3.01386	-4.15204	1.13818
240687_at	PASD1	-3.01386	-4.15204	1.13818
241568_at	LOC100506319	-3.01386	-4.15204	1.13818
244078_at	---	-1.7837	-2.92122	1.13752
229220_x_at	NOM1	0.214643	-0.922126	1.13677
243442_x_at	PPME1	-1.73647	-2.87279	1.13632
206961_s_at	MED20	-2.48087	-3.61716	1.13629
1567044_s_at	---	-2.01638	-3.15262	1.13624
219457_s_at	RIN3	-2.01638	-3.15262	1.13624
202117_at	ARHGAP1	1.68285	0.549437	1.13341
227617_at	TMEM201	-0.0933255	-1.22665	1.13332
1559540_at	LOC100506526	-3.35699	-4.48664	1.12965
1566934_at	TYRO3P	-3.35699	-4.48664	1.12965
205124_at	MEF2B /// MEF2BNB /// MEF2BNB-MEF2B	-3.35699	-4.48664	1.12965
211088_s_at	PLK4	-3.35699	-4.48664	1.12965
211827_s_at	KCND3	-3.35699	-4.48664	1.12965
222766_at	POLR3K	-3.35699	-4.48664	1.12965
243131_x_at	APTX	-3.35699	-4.48664	1.12965
244072_at	---	-3.35699	-4.48664	1.12965
209926_at	MEF2BNB	-1.96049	-3.08998	1.12949
1561232_at	LOC100270680	-3.76641	-4.89526	1.12884
209637_s_at	RGS12	-3.76641	-4.89526	1.12884
221462_x_at	KLK15	-3.76641	-4.89526	1.12884
222676_at	BRI3 /// FLJ30064	-3.76641	-4.89526	1.12884
234261_at	---	-3.76641	-4.89526	1.12884
1558425_x_at	LINC00265 /// LOC100292676 /// LOC730376	-2.55666	-3.68383	1.12717
206986_at	FGF18	-2.55666	-3.68383	1.12717
211446_at	RGSL1	-2.55666	-3.68383	1.12717
213568_at	OSR2	-2.55666	-3.68383	1.12717
1562657_a_at	C10orf90	-2.86351	-3.98845	1.12494
207758_at	---	-2.86351	-3.98845	1.12494
219856_at	C1orf116	-2.86351	-3.98845	1.12494
233216_at	ZDHHC21	-2.86351	-3.98845	1.12494
208863_s_at	SRSF1	3.13271	2.00978	1.12292
206616_s_at	ADAM22	-3.98894	-5.11101	1.12207
241308_at	---	-3.98894	-5.11101	1.12207
1556113_at	DKFZp451A211	-3.8437	-4.96438	1.12068
216706_x_at	IGHG1 /// LOC642131 /// SKAP2	-2.63919	-3.75949	1.1203
238655_at	ACAD10	-2.63919	-3.75949	1.1203
241976_at	TCEA3	-1.64906	-2.76768	1.11862
1563509_at	---	-3.123	-4.24144	1.11844
223919_at	TP53AIP1	-3.123	-4.24144	1.11844
233638_s_at	POMGNT1	-3.123	-4.24144	1.11844
201566_x_at	ID2	3.32862	2.2118	1.11682
214826_at	PDE12	-3.69578	-4.81174	1.11596
230545_at	LOC100505601	-4.38236	-5.4966	1.11423
228644_s_at	SLC12A4	-1.80744	-2.92122	1.11378
200879_s_at	EPAS1 /// LOC100652809	-3.92292	-5.03649	1.11357
241205_at	---	-3.92292	-5.03649	1.11357
1555338_s_at	AQP10	-2.95779	-4.07116	1.11337
1569171_a_at	---	-2.95779	-4.07116	1.11337
202885_s_at	PPP2R1B	-2.95779	-4.07116	1.11337
226403_at	TMC4	-2.95779	-4.07116	1.11337
233107_at	---	-2.95779	-4.07116	1.11337
212953_x_at	CALR	2.18364	1.07134	1.1123
1565897_at	---	-4.06693	-5.17869	1.11176
215686_x_at	TFAP2B	-4.06693	-5.17869	1.11176
217003_s_at	ADAM5P	-4.06693	-5.17869	1.11176
234183_at	---	-4.06693	-5.17869	1.11176
1558825_s_at	LOC100653178 /// NBPF3	-2.72636	-3.8358	1.10943
214798_at	ATP2C2	-2.72636	-3.8358	1.10943
233359_at	---	-2.72636	-3.8358	1.10943
240003_at	---	-2.72636	-3.8358	1.10943
1569421_at	CLDN4	-2.29345	-3.40232	1.10888
202728_s_at	LTBP1	-2.29345	-3.40232	1.10888
1560917_at	---	-3.29841	-4.406	1.10759
1568606_at	C11orf88	-3.29841	-4.406	1.10759
205918_at	SLC4A3	-3.29841	-4.406	1.10759
206223_at	LMTK2	-3.29841	-4.406	1.10759
223935_at	TRPM5	-3.29841	-4.406	1.10759
232608_x_at	CARD14	-3.29841	-4.406	1.10759
209569_x_at	D4S234E	-3.62381	-4.73059	1.10679
224456_s_at	MGC12982	-3.62381	-4.73059	1.10679
244608_at	---	-3.62381	-4.73059	1.10679
213409_s_at	RHEB	-2.04596	-3.15262	1.10667
235744_at	PPTC7	-2.04596	-3.15262	1.10667
238448_at	MRPL19	-2.04596	-3.15262	1.10667
241618_at	---	-2.16656	-3.27318	1.10662
244667_at	---	-2.16656	-3.27318	1.10662
227165_at	SKA3	0.726461	-0.379636	1.1061
218057_x_at	EMC8	0.401259	-0.704546	1.10581
212936_at	FAM172A	-0.32742	-1.43318	1.10576
206802_at	PAX5	-2.36536	-3.47105	1.10569
206093_x_at	TNXA /// TNXB	-2.2317	-3.33722	1.10552
206183_s_at	HERC3	-2.2317	-3.33722	1.10552
205300_s_at	SNRNP35	-0.97384	-2.07765	1.10381
1569665_at	---	-2.51571	-3.61716	1.10145
215262_at	---	-2.51571	-3.61716	1.10145
243350_at	FLJ31485	-2.51571	-3.61716	1.10145
1565627_a_at	---	-2.44157	-3.54055	1.09898
210780_at	ESR2	-2.44157	-3.54055	1.09898
219554_at	RHCG	-2.44157	-3.54055	1.09898
239617_at	GHRLOS	-2.44157	-3.54055	1.09898
241087_at	---	-2.44157	-3.54055	1.09898
213895_at	EMP1	-4.14997	-5.24753	1.09757
1567013_at	NFE2L2	-1.93496	-3.03215	1.09718
1570198_x_at	---	-1.32268	-2.41915	1.09647
211798_x_at	IGLJ3	-2.81749	-3.91119	1.0937
222886_at	NSUN3	-2.81749	-3.91119	1.0937
223920_s_at	TP53AIP1	-2.81749	-3.91119	1.0937
228203_at	B3GNT1	-2.81749	-3.91119	1.0937
230050_at	NACC2	-1.88129	-2.97481	1.09352
1562930_at	SRRM2-AS1	-3.23239	-4.32548	1.09309
211613_s_at	GPD2	-3.23239	-4.32548	1.09309
214380_at	PRPF31	-3.23239	-4.32548	1.09309
219744_at	FN3K	-3.23239	-4.32548	1.09309
231686_at	GATM	-3.23239	-4.32548	1.09309
239416_at	FBXL6	-3.23239	-4.32548	1.09309
1566149_at	CALML4	-3.55715	-4.6487	1.09156
214608_s_at	EYA1	-3.55715	-4.6487	1.09156
220857_at	---	-3.55715	-4.6487	1.09156
227830_at	GABRB3	-3.55715	-4.6487	1.09156
239066_at	LOC100506966	-3.55715	-4.6487	1.09156
238822_at	---	-0.986153	-2.07765	1.09149
209820_s_at	TBL3	-0.840666	-1.93062	1.08996
226062_x_at	FAM63A	0.988097	-0.101072	1.08917
1555553_a_at	SLC22A7	-2.59606	-3.68383	1.08777
227622_at	PCF11	-0.57074	-1.65443	1.08369
1556894_at	NT5DC2	-3.06885	-4.15204	1.08318
1569041_at	---	-3.06885	-4.15204	1.08318
202826_at	MMP14	-3.06885	-4.15204	1.08318
205268_s_at	ADD2	-3.06885	-4.15204	1.08318
222083_at	GLYAT	-3.06885	-4.15204	1.08318
227915_at	ASB2	-3.06885	-4.15204	1.08318
234484_s_at	ACSS1	-3.06885	-4.15204	1.08318
212646_at	RFTN1	3.78132	2.69987	1.08145
236487_at	SCLT1	0.75097	-0.330004	1.08097
235608_at	---	-1.33838	-2.41915	1.08077
1555487_a_at	ACTR3B	-1.19598	-2.27511	1.07913
1560156_at	---	-1.19598	-2.27511	1.07913
243400_x_at	---	-2.1319	-3.21102	1.07912
226096_at	FNDC5	-2.68102	-3.75949	1.07847
239955_at	---	-2.68102	-3.75949	1.07847
205752_s_at	GSTM5	-2.07525	-3.15262	1.07737
220128_s_at	NIPAL2	-2.07525	-3.15262	1.07737
241569_at	---	-2.07525	-3.15262	1.07737
1566981_at	---	-4.30041	-5.37762	1.07721
214964_at	---	-2.19929	-3.27318	1.07389
215205_x_at	NCOR2	-2.19929	-3.27318	1.07389
233152_x_at	---	-2.19929	-3.27318	1.07389
235040_at	RUNDC1	-2.19929	-3.27318	1.07389
1560133_at	GIGYF2	-3.49098	-4.56454	1.07356
1564078_at	ADAM29	-3.49098	-4.56454	1.07356
1566842_at	---	-3.49098	-4.56454	1.07356
1569517_at	LOC646482	-3.49098	-4.56454	1.07356
221327_s_at	OPN1LW /// OPN1MW /// OPN1MW2	-3.49098	-4.56454	1.07356
237120_at	KRT77	-3.49098	-4.56454	1.07356
207911_s_at	TGM5	-1.96049	-3.03215	1.07166
1555853_at	LOC100507463	-2.33224	-3.40232	1.07008
207215_at	GSTTP1	-2.33224	-3.40232	1.07008
213818_x_at	TMEM223	-2.33224	-3.40232	1.07008
213467_at	RND2	-2.76672	-3.8358	1.06908
221003_s_at	CAB39L	-2.76672	-3.8358	1.06908
216962_at	RPAIN	-2.40229	-3.47105	1.06876
219044_at	THNSL2	-2.40229	-3.47105	1.06876
228439_at	BATF2	-2.40229	-3.47105	1.06876
244112_x_at	---	-1.90834	-2.97481	1.06647
1555811_at	ARHGDIB	-1.52265	-2.58806	1.06541
218660_at	DYSF	-1.80744	-2.87279	1.06535
217866_at	CPSF7	0.295967	-0.768472	1.06444
205004_at	NKRF	0.45391	-0.609965	1.06388
233935_at	TNFSF14	-1.85783	-2.92122	1.06339
1557535_at	PALLD	-3.42347	-4.48664	1.06317
1559161_at	---	-3.42347	-4.48664	1.06317
244279_at	SOBP	-3.42347	-4.48664	1.06317
210112_at	HPS1	-0.816582	-1.87739	1.06081
1558648_at	C15orf57	-2.55666	-3.61716	1.0605
1562563_at	HCN1	-2.55666	-3.61716	1.0605
227733_at	TMEM63C	-2.55666	-3.61716	1.0605
236380_at	---	-2.55666	-3.61716	1.0605
236695_at	STK4-AS1	-2.55666	-3.61716	1.0605
241201_at	UVSSA	-2.48087	-3.54055	1.05968
234229_at	---	-3.18238	-4.24144	1.05906
234365_at	---	-3.18238	-4.24144	1.05906
239825_at	---	-3.18238	-4.24144	1.05906
244280_at	LOC100507254	-3.18238	-4.24144	1.05906
209295_at	TNFRSF10B	1.27935	0.220314	1.05904
229923_at	ZDHHC21	-1.76026	-2.8181	1.05784
231818_x_at	---	-1.76026	-2.8181	1.05784
1553936_a_at	MGC2848	-3.01386	-4.07116	1.0573
1560488_at	LCNL1	-3.01386	-4.07116	1.0573
237726_at	---	-3.01386	-4.07116	1.0573
239102_s_at	---	-0.668279	-1.72536	1.05708
226472_at	PPIL4	1.17692	0.122014	1.0549
242377_x_at	THUMPD3	-0.579398	-1.63314	1.05374
219074_at	TMEM184C	1.61138	0.559348	1.05203
204602_at	DKK1	-3.8437	-4.89526	1.05156
213109_at	TNIK	-3.8437	-4.89526	1.05156
215797_at	TRAV8-3	-3.8437	-4.89526	1.05156
232110_at	GALNT5	-3.8437	-4.89526	1.05156
234516_at	---	-3.8437	-4.89526	1.05156
237196_at	LOC100506558 /// MATN2	-3.8437	-4.89526	1.05156
240871_at	FAM221B	-3.8437	-4.89526	1.05156
243244_at	LOC100506446	-3.8437	-4.89526	1.05156
214850_at	LOC100170939	-1.12197	-2.17129	1.04932
1556671_s_at	LOC100505624	-3.35699	-4.406	1.04901
221466_at	P2RY4	-3.35699	-4.406	1.04901
227439_at	ANKS1B	-3.35699	-4.406	1.04901
231568_at	CT47A1 /// CT47A10 /// CT47A11 /// CT47A12 /// CT47A2 /// CT47A3 /// CT47A4 /// CT47A5 /// CT47A6 /// CT47A7 /// CT47A8 /// CT47A9	-3.35699	-4.406	1.04901
237227_at	NEK10	-3.35699	-4.406	1.04901
1560353_at	---	-2.86351	-3.91119	1.04768
206398_s_at	CD19	-2.86351	-3.91119	1.04768
208069_x_at	CSH1 /// CSHL1 /// GH1 /// GH2	-2.86351	-3.91119	1.04768
212210_at	INTS1	-2.86351	-3.91119	1.04768
238373_at	H1FNT	-2.86351	-3.91119	1.04768
1558262_at	SPTY2D1-AS1	-3.98894	-5.03649	1.04755
202198_s_at	MTMR3	-3.98894	-5.03649	1.04755
213832_at	KCND3	-3.98894	-5.03649	1.04755
239065_at	DNAJC22	-3.98894	-5.03649	1.04755
1553523_at	NLRP14	-3.76641	-4.81174	1.04532
1564729_at	---	-3.76641	-4.81174	1.04532
1564837_at	LOC151760	-3.76641	-4.81174	1.04532
205948_at	PTPRT	-3.76641	-4.81174	1.04532
234234_at	---	-3.76641	-4.81174	1.04532
1569104_a_at	---	-2.63919	-3.68383	1.04464
222210_at	KIAA0195	-2.63919	-3.68383	1.04464
232577_at	LOC145945	-2.63919	-3.68383	1.04464
237060_at	---	-2.63919	-3.68383	1.04464
209152_s_at	TCF3	0.1721	-0.872429	1.04453
220711_at	---	-1.06547	-2.10999	1.04452
1554376_s_at	PTPLA	-2.16656	-3.21102	1.04446
215243_s_at	GJB3	-2.16656	-3.21102	1.04446
233340_at	SPINK13	-2.16656	-3.21102	1.04446
1560506_at	---	-4.06693	-5.11101	1.04408
1561527_at	---	-4.06693	-5.11101	1.04408
220722_s_at	SLC5A7	-4.06693	-5.11101	1.04408
211215_x_at	DIO2	-1.98816	-3.03215	1.04399
219371_s_at	KLF2	-1.98816	-3.03215	1.04399
211241_at	ANXA2P3	-1.33838	-2.38216	1.04378
208041_at	GRK1	-2.29345	-3.33722	1.04377
213432_at	MUC5B	-2.29345	-3.33722	1.04377
234293_x_at	---	-2.29345	-3.33722	1.04377
238782_at	---	-2.29345	-3.33722	1.04377
1552738_a_at	ST7L	-2.2317	-3.27318	1.04148
218818_at	FHL3	-2.2317	-3.27318	1.04148
232299_at	C2orf82	-2.2317	-3.27318	1.04148
234011_at	---	-2.2317	-3.27318	1.04148
1566727_at	---	-3.92292	-4.96438	1.04146
210575_at	NUDC	-3.92292	-4.96438	1.04146
235033_at	NPEPL1	-1.16476	-2.20566	1.0409
202222_s_at	DES	-1.93496	-2.97481	1.03985
242312_x_at	---	-1.50301	-2.54283	1.03981
207604_s_at	SLC4A7	-1.3045	-2.34431	1.03981
223659_at	TMPRSS13	-2.36536	-3.40232	1.03696
1562743_at	ZNF33B	-3.69578	-4.73059	1.03482
1569841_x_at	---	-3.69578	-4.73059	1.03482
230537_at	---	-3.69578	-4.73059	1.03482
237724_at	---	-3.69578	-4.73059	1.03482
241121_at	LOC100505928	-3.69578	-4.73059	1.03482
242330_at	---	-3.69578	-4.73059	1.03482
1564164_at	DENND1B	-2.72636	-3.75949	1.03313
206991_s_at	CCR5	-2.72636	-3.75949	1.03313
210047_at	SLC11A2	-2.72636	-3.75949	1.03313
240387_at	UBASH3B	-2.72636	-3.75949	1.03313
241749_at	MURC	-2.72636	-3.75949	1.03313
1560094_at	---	-2.95779	-3.98845	1.03066
1568779_a_at	ECM2	-2.95779	-3.98845	1.03066
213428_s_at	COL6A1	-2.95779	-3.98845	1.03066
226174_at	USP42	-2.95779	-3.98845	1.03066
243774_at	---	-2.95779	-3.98845	1.03066
1564334_at	LINC00304	-2.44157	-3.47105	1.02948
221357_at	CHRM4	-2.44157	-3.47105	1.02948
233458_at	POLR3E	-2.44157	-3.47105	1.02948
1562166_at	---	-3.123	-4.15204	1.02904
1564314_at	LOC219690	-3.123	-4.15204	1.02904
205727_at	TEP1	-3.123	-4.15204	1.02904
231264_at	TMCO2	-3.123	-4.15204	1.02904
243953_at	LOC285286	-3.123	-4.15204	1.02904
1563970_at	MRPS27	-4.14997	-5.17869	1.02872
1569269_s_at	SRGAP1	-4.14997	-5.17869	1.02872
205503_at	PTPN14	-4.14997	-5.17869	1.02872
207581_s_at	MAGEB4	-4.14997	-5.17869	1.02872
216187_x_at	---	2.41131	1.38266	1.02865
216246_at	---	1.07353	0.045446	1.02808
212564_at	KCTD2	-1.39159	-2.41915	1.02757
1569419_at	---	-3.29841	-4.32548	1.02707
205226_at	PDGFRL	-3.29841	-4.32548	1.02707
233374_at	---	-3.29841	-4.32548	1.02707
236058_at	C1orf172	-3.29841	-4.32548	1.02707
243762_at	---	-3.29841	-4.32548	1.02707
244700_at	SEC61B	-3.29841	-4.32548	1.02707
244725_at	DMRTA1	-3.29841	-4.32548	1.02707
1555443_at	CCDC172	-3.62381	-4.6487	1.02489
1562898_at	---	-3.62381	-4.6487	1.02489
216216_at	SLIT3	-3.62381	-4.6487	1.02489
230915_at	DHRS7C	-3.62381	-4.6487	1.02489
236968_at	CCER1	-3.62381	-4.6487	1.02489
239646_at	---	-2.51571	-3.54055	1.02484
243575_at	---	-2.51571	-3.54055	1.02484
206114_at	EPHA4	-2.59606	-3.61716	1.0211
232600_at	---	-2.59606	-3.61716	1.0211
1562271_x_at	ARHGEF7	-2.1319	-3.15262	1.02073
208469_s_at	EGFL8 /// PPT2 /// PPT2-EGFL8	-2.1319	-3.15262	1.02073
209459_s_at	ABAT	-2.1319	-3.15262	1.02073
217517_x_at	SRPK2	-2.1319	-3.15262	1.02073
209881_s_at	LAT	-1.52265	-2.54283	1.02018
1564868_a_at	FAM117B	-2.81749	-3.8358	1.01831
1570140_at	ANXA8 /// ANXA8L1 /// ANXA8L2 /// FAM25A /// FAM25B /// FAM25C /// FAM25G	-2.81749	-3.8358	1.01831
213565_s_at	SMAD6	-2.81749	-3.8358	1.01831
231748_at	ULBP3	-2.81749	-3.8358	1.01831
235819_at	BTF3L4	-2.81749	-3.8358	1.01831
1569927_at	---	-4.30041	-5.31568	1.01527
204059_s_at	ME1	-4.30041	-5.31568	1.01527
240685_at	LOC100505545	-4.30041	-5.31568	1.01527
1553046_s_at	GAL3ST2	-2.07525	-3.08998	1.01472
1567166_at	---	-2.07525	-3.08998	1.01472
207311_at	DOC2B	-1.96049	-2.97481	1.01432
229865_at	FNDC3B	-1.44564	-2.45976	1.01411
219129_s_at	SAP30L	-0.97384	-1.98745	1.01361
1565763_at	C13orf33	-2.19929	-3.21102	1.01173
210376_x_at	ELK1	-2.19929	-3.21102	1.01173
222934_s_at	CLEC4E	-2.19929	-3.21102	1.01173
201905_s_at	CTDSPL	-3.23239	-4.24144	1.00905
205507_at	ARHGEF15	-3.23239	-4.24144	1.00905
217488_x_at	PMS2P3	-3.23239	-4.24144	1.00905
233747_at	---	-3.23239	-4.24144	1.00905
201882_x_at	B4GALT1	-1.76026	-2.76768	1.00742
1556796_at	KRBOX1-AS1	-3.55715	-4.56454	1.00739
1559293_x_at	LINC00032	-3.55715	-4.56454	1.00739
241141_at	BMP6	-3.55715	-4.56454	1.00739
221077_at	ARMC4	-2.33224	-3.33722	1.00498
225969_at	ALKBH6	0.143349	-0.860768	1.00412
209718_at	NCAPH2	-1.66938	-2.67347	1.00409
213602_s_at	MMP11	-2.68102	-3.68383	1.00281
223599_at	TRIM6	-2.68102	-3.68383	1.00281
231694_at	---	-2.68102	-3.68383	1.00281
233997_at	LOC100287166	-2.68102	-3.68383	1.00281
1559432_at	CCBP2	-3.06885	-4.07116	1.00231
1560942_at	PGD	-3.06885	-4.07116	1.00231
228796_at	CPNE4	-3.06885	-4.07116	1.00231
234024_at	CBLN4	-3.06885	-4.07116	1.00231
239051_at	FLJ31813	-3.06885	-4.07116	1.00231
239964_at	TCL6	-3.06885	-4.07116	1.00231
243313_at	---	-3.06885	-4.07116	1.00231
203783_x_at	POLRMT	-2.40229	-3.40232	1.00003
1554580_a_at	WWP2	-2.91198	-3.91119	0.99921
1558512_at	---	-2.91198	-3.91119	0.99921
1569361_a_at	LOC100129098	-2.91198	-3.91119	0.99921
205595_at	DSG3	-2.91198	-3.91119	0.99921
206324_s_at	DAPK2	-2.91198	-3.91119	0.99921
211156_at	CDKN2A	-2.91198	-3.91119	0.99921
233400_at	---	-2.91198	-3.91119	0.99921
236916_at	---	-2.91198	-3.91119	0.99921
200643_at	HDLBP	-0.532253	-1.531	0.99875
225466_at	PATL1	1.15949	0.163166	0.996321
1552877_s_at	LINC00334	-3.49098	-4.48664	0.995661
1553532_a_at	ZNF341	-3.49098	-4.48664	0.995661
1558378_a_at	AHNAK2	-3.49098	-4.48664	0.995661
1558622_a_at	ZNF548	-3.49098	-4.48664	0.995661
1558885_at	---	-3.49098	-4.48664	0.995661
223581_at	ZNF577	-3.49098	-4.48664	0.995661
228404_at	IRX2	-3.49098	-4.48664	0.995661
229401_at	IL17RE	-3.49098	-4.48664	0.995661
232576_at	---	-3.49098	-4.48664	0.995661
241842_x_at	C19orf45	-3.49098	-4.48664	0.995661
228679_at	---	-4.38236	-5.37762	0.995254
217679_x_at	---	1.61792	0.622733	0.995182
224416_s_at	MED28	-0.935872	-1.93062	0.994751
235478_at	DCLRE1C	-0.618851	-1.61281	0.99396
214700_x_at	RIF1	0.759005	-0.234549	0.993554
212835_at	FAM175B	0.576184	-0.414629	0.990813
1560630_at	---	-2.48087	-3.47105	0.990185
211605_s_at	RARA	-2.48087	-3.47105	0.990185
214667_s_at	TP53I11	-2.48087	-3.47105	0.990185
218000_s_at	PHLDA1	-2.48087	-3.47105	0.990185
234573_at	---	-2.48087	-3.47105	0.990185
242131_at	ATP6	-1.15131	-2.1394	0.988091
222381_at	---	-1.93496	-2.92122	0.986255
1558727_at	SERP2	-2.04596	-3.03215	0.98619
244791_at	---	-2.16656	-3.15262	0.986066
208887_at	EIF3G	2.21639	1.23064	0.985742
1566454_at	LOC100507494	-1.8324	-2.8181	0.985703
236283_x_at	LOC646214	0.0141723	-0.971432	0.985604
202982_s_at	ACOT1 /// ACOT2	0.735151	-0.249938	0.985089
222267_at	TMEM209	-1.32268	-2.30762	0.984941
204314_s_at	CREB1	0.183138	-0.80153	0.984669
207634_at	PDCD1	-1.7837	-2.76768	0.983987
234551_at	OTOP2	-2.55666	-3.54055	0.983891
243623_at	PIAS2	-2.55666	-3.54055	0.983891
233236_at	TSPAN16	-2.10651	-3.08998	0.983464
236317_at	---	-1.6046	-2.58806	0.983452
227898_s_at	ZFP41	-1.64906	-2.63184	0.982779
1552985_at	SLC30A8	-3.42347	-4.406	0.982525
1561293_at	---	-3.42347	-4.406	0.982525
1565562_at	---	-3.42347	-4.406	0.982525
1569443_s_at	---	-3.42347	-4.406	0.982525
1569540_at	---	-3.42347	-4.406	0.982525
204010_s_at	KRAS	-3.42347	-4.406	0.982525
207586_at	SHH	-3.42347	-4.406	0.982525
209994_s_at	ABCB1 /// ABCB4	-3.42347	-4.406	0.982525
214082_at	CA5B	-3.42347	-4.406	0.982525
226983_at	ZNF777	-3.42347	-4.406	0.982525
236188_s_at	NAP1L4	-3.42347	-4.406	0.982525
239858_at	---	-3.42347	-4.406	0.982525
203338_at	PPP2R5E	2.55459	1.57346	0.981126
231300_at	C16orf93	-2.29345	-3.27318	0.979734
204794_at	DUSP2	-2.2317	-3.21102	0.979319
229682_at	MAPRE3	-2.2317	-3.21102	0.979319
216924_s_at	DRD2	-2.63919	-3.61716	0.977969
221964_at	TULP3	-0.700098	-1.67746	0.977362
214800_x_at	BTF3	4.15882	3.18284	0.975979
219799_s_at	DHRS9	-1.48424	-2.45976	0.975518
1552399_a_at	BRF1	-3.98894	-4.96438	0.975438
1560514_at	LOC285205	-3.98894	-4.96438	0.975438
207646_s_at	CDY1 /// CDY1B /// CDY2A /// CDY2B	-3.98894	-4.96438	0.975438
233130_at	---	-3.98894	-4.96438	0.975438
242197_x_at	CD36	-3.98894	-4.96438	0.975438
1569009_s_at	FAM201B /// LOC100132249	-3.01386	-3.98845	0.974592
226777_at	ADAM12	-3.01386	-3.98845	0.974592
228352_at	UNC13D	-3.01386	-3.98845	0.974592
231741_at	S1PR3	-3.01386	-3.98845	0.974592
228539_at	---	-1.44564	-2.41915	0.973508
235443_at	LOC100131067	-0.238393	-1.21074	0.972349
1570145_at	UCHL5	-3.92292	-4.89526	0.97234
230565_at	ATP6V1G3	-3.92292	-4.89526	0.97234
238779_at	DCP2	-3.92292	-4.89526	0.97234
1553175_s_at	PDE5A	-2.86351	-3.8358	0.972287
1561705_at	---	-2.86351	-3.8358	0.972287
1568922_at	SLC24A4	-2.86351	-3.8358	0.972287
204647_at	HOMER3	-2.86351	-3.8358	0.972287
223884_at	OPTC	-2.86351	-3.8358	0.972287
228552_s_at	ISYNA1	-2.86351	-3.8358	0.972287
240517_at	CBS	-2.86351	-3.8358	0.972287
1554761_a_at	HEATR2	-2.36536	-3.33722	0.971859
203443_at	EML3	-2.36536	-3.33722	0.971859
203016_s_at	SSX2IP	-0.828383	-1.79903	0.970646
219445_at	GLTSCR1	-1.3045	-2.27511	0.970613
207139_at	ATP4A	-3.18238	-4.15204	0.969655
214886_s_at	N4BP2L1	-3.18238	-4.15204	0.969655
233368_s_at	DNAJC27	-3.18238	-4.15204	0.969655
234754_at	SLC37A1	-3.18238	-4.15204	0.969655
241133_at	TRBV27	-3.18238	-4.15204	0.969655
241843_at	EIF5 /// SNORA28	-3.18238	-4.15204	0.969655
244156_at	---	-3.18238	-4.15204	0.969655
1558390_at	ZNF599	-4.06693	-5.03649	0.969558
1559901_s_at	LINC00478	-4.06693	-5.03649	0.969558
1560958_s_at	---	-4.06693	-5.03649	0.969558
204890_s_at	LCK	-4.06693	-5.03649	0.969558
206442_at	SEMG1	-4.06693	-5.03649	0.969558
211882_x_at	FUT6	-4.06693	-5.03649	0.969558
224013_s_at	SOX7	-4.06693	-5.03649	0.969558
228882_at	TUB	-4.06693	-5.03649	0.969558
233424_at	---	-4.06693	-5.03649	0.969558
1555209_at	LOC439951	-3.35699	-4.32548	0.968489
1557734_s_at	LOC100130548	-3.35699	-4.32548	0.968489
201694_s_at	EGR1	-3.35699	-4.32548	0.968489
215971_at	---	-3.35699	-4.32548	0.968489
220013_at	EPHX3	-3.35699	-4.32548	0.968489
233020_at	---	-3.35699	-4.32548	0.968489
233069_at	PPP4R1L	-3.35699	-4.32548	0.968489
233618_at	---	-3.35699	-4.32548	0.968489
236204_at	COPS8	-3.35699	-4.32548	0.968489
1563012_x_at	---	-3.8437	-4.81174	0.96804
215340_at	ADCY1	-3.8437	-4.81174	0.96804
216160_at	---	-3.8437	-4.81174	0.96804
219864_s_at	RCAN3	-3.8437	-4.81174	0.96804
230497_at	CELF5	-3.8437	-4.81174	0.96804
230586_s_at	---	-3.8437	-4.81174	0.96804
232126_at	COQ2	-3.8437	-4.81174	0.96804
236565_s_at	LARP6	-3.8437	-4.81174	0.96804
219678_x_at	DCLRE1C	0.336592	-0.630643	0.967235
117_at	HSPA6	-2.19876	-3.163	0.96424
1561468_at	---	-3.76641	-4.73059	0.964181
206292_s_at	SULT2A1	-3.76641	-4.73059	0.964181
207051_at	SLC17A4	-3.76641	-4.73059	0.964181
216544_at	RBMY2FP	-3.76641	-4.73059	0.964181
216572_at	FOXL1	-3.76641	-4.73059	0.964181
234375_x_at	---	-3.76641	-4.73059	0.964181
237155_at	LOC100506502	-3.76641	-4.73059	0.964181
238566_at	---	-3.76641	-4.73059	0.964181
239422_at	GPC2	-3.76641	-4.73059	0.964181
239124_at	---	-1.66938	-2.63184	0.96246
1562946_at	---	-1.76026	-2.72245	0.962191
204377_s_at	VPRBP	-1.76026	-2.72245	0.962191
233850_s_at	EBF4	-1.62633	-2.58806	0.961724
1557481_a_at	LINC00320	-4.14997	-5.11101	0.961045
221146_at	---	-4.14997	-5.11101	0.961045
227735_s_at	C10orf99	-4.14997	-5.11101	0.961045
236871_s_at	IQCF3 /// IQCF4	-4.14997	-5.11101	0.961045
240629_at	---	-4.14997	-5.11101	0.961045
1554468_s_at	MRPL38	-2.44157	-3.40232	0.960754
1563641_a_at	SNX20	-2.44157	-3.40232	0.960754
228366_at	---	-2.44157	-3.40232	0.960754
1559638_at	C1orf200	-1.96049	-2.92122	0.960729
220252_x_at	CXorf21	-2.1319	-3.08998	0.95808
207457_s_at	LY6G6D	-2.72636	-3.68383	0.957469
227883_at	CCDC71L	-2.72636	-3.68383	0.957469
232675_s_at	UCKL1	-2.72636	-3.68383	0.957469
243075_at	GLI4	-2.72636	-3.68383	0.957469
1555947_at	FAM120A	-2.07525	-3.03215	0.956893
215130_s_at	IQCK	-2.51571	-3.47105	0.955345
236098_at	C17orf110	-2.51571	-3.47105	0.955345
237826_at	---	-2.51571	-3.47105	0.955345
217619_x_at	---	-0.700098	-1.65443	0.954334
207126_x_at	UGT1A1 /// UGT1A10 /// UGT1A4 /// UGT1A6 /// UGT1A8 /// UGT1A9	-1.42817	-2.38216	0.953993
1555748_x_at	CD79B	-2.95779	-3.91119	0.953399
1562590_at	PRTG	-2.95779	-3.91119	0.953399
217489_s_at	IL6R	-2.95779	-3.91119	0.953399
228989_at	C18orf56	-2.95779	-3.91119	0.953399
233019_at	CNOT7	-2.95779	-3.91119	0.953399
237870_at	NQO2	-2.95779	-3.91119	0.953399
240273_at	---	-2.95779	-3.91119	0.953399
244798_at	LOC100507492	-2.95779	-3.91119	0.953399
1557797_a_at	---	-2.19929	-3.15262	0.953336
212285_s_at	AGRN	-2.19929	-3.15262	0.953336
226491_x_at	PTBP1	-2.19929	-3.15262	0.953336
1561618_at	---	-3.69578	-4.6487	0.952927
204734_at	KRT15	-3.69578	-4.6487	0.952927
210495_x_at	FN1	-3.69578	-4.6487	0.952927
224398_at	---	-3.69578	-4.6487	0.952927
230963_at	EMX2OS	-3.69578	-4.6487	0.952927
231286_at	C9orf47	-3.69578	-4.6487	0.952927
231788_at	LPAR5	-3.69578	-4.6487	0.952927
234034_at	---	-3.69578	-4.6487	0.952927
235517_at	PACRGL	-3.69578	-4.6487	0.952927
240948_at	---	-3.69578	-4.6487	0.952927
217880_at	CDC27	2.96238	2.01317	0.94921
1553880_at	C10orf91	-4.23012	-5.17869	0.948565
1561445_at	---	-4.23012	-5.17869	0.948565
1561927_at	ANKUB1	-4.23012	-5.17869	0.948565
201616_s_at	CALD1	-4.23012	-5.17869	0.948565
224067_at	---	-4.23012	-5.17869	0.948565
215826_x_at	ZNF835	-2.26273	-3.21102	0.948283
239426_at	SLC2A8	-2.26273	-3.21102	0.948283
213835_x_at	GTPBP3	0.888596	-0.0595724	0.948168
1556755_s_at	LOC286149	-3.123	-4.07116	0.948161
1564429_at	---	-3.123	-4.07116	0.948161
206899_at	NTSR2	-3.123	-4.07116	0.948161
216833_x_at	GYPB	-3.123	-4.07116	0.948161
229609_at	LOC728190	-3.123	-4.07116	0.948161
230749_s_at	CAMK2D	-3.123	-4.07116	0.948161
244516_at	---	-3.123	-4.07116	0.948161
212034_s_at	EXOC7	-0.161025	-1.10831	0.947282
210016_at	MYT1L	-4.30041	-5.24753	0.947125
224815_at	COMMD7	0.726461	-0.220349	0.94681
218981_at	ACN9	-0.175538	-1.12216	0.946622
208811_s_at	DNAJB6 /// TMEM135	0.584462	-0.361673	0.946135
211060_x_at	GPAA1	0.220198	-0.725177	0.945374
244482_at	---	-2.59606	-3.54055	0.944489
1558643_s_at	EDIL3	-3.29841	-4.24144	0.943034
222296_at	---	-3.29841	-4.24144	0.943034
237775_x_at	---	-3.29841	-4.24144	0.943034
242979_at	IRS1	-3.29841	-4.24144	0.943034
1553204_at	C20orf166-AS1	-2.81749	-3.75949	0.942002
1553900_s_at	LOC100287541 /// POM121L1P /// POM121L8P /// POM121L9P	-2.81749	-3.75949	0.942002
215991_s_at	EMC1	-2.81749	-3.75949	0.942002
218785_s_at	RABL5	-2.81749	-3.75949	0.942002
228134_at	MYH11	-2.81749	-3.75949	0.942002
216911_s_at	HIC2	-1.69003	-2.63184	0.941812
221510_s_at	GLS	3.69995	2.75894	0.94101
1555262_a_at	MAGI1	-3.62381	-4.56454	0.940733
1561006_at	---	-3.62381	-4.56454	0.940733
1562403_a_at	SLC8A3	-3.62381	-4.56454	0.940733
1567358_at	NAV2	-3.62381	-4.56454	0.940733
1569392_at	TECR	-3.62381	-4.56454	0.940733
216195_at	ANK2	-3.62381	-4.56454	0.940733
216714_at	CCL13	-3.62381	-4.56454	0.940733
228444_at	ARRB1	-3.62381	-4.56454	0.940733
231229_at	HILS1	-3.62381	-4.56454	0.940733
231482_at	---	-3.62381	-4.56454	0.940733
232301_at	UBE3B	-3.62381	-4.56454	0.940733
234527_at	---	-3.62381	-4.56454	0.940733
234886_at	---	-3.62381	-4.56454	0.940733
238713_at	---	-3.62381	-4.56454	0.940733
238871_at	MLLT4	-3.62381	-4.56454	0.940733
238958_at	UBE2E1	-3.62381	-4.56454	0.940733
241322_at	---	-3.62381	-4.56454	0.940733
201829_at	NET1	1.29294	0.352447	0.940494
204648_at	NPR1	-1.64906	-2.58806	0.938995
227851_s_at	---	-1.64906	-2.58806	0.938995
1552995_at	IL27	-1.7837	-2.72245	0.938759
1564336_at	---	-1.7837	-2.72245	0.938759
64899_at	LPPR2	-2.08973	-3.02777	0.938039
220705_s_at	ADAMTS7 /// LOC100291699	-1.88129	-2.8181	0.936806
203381_s_at	APOE	-2.68102	-3.61716	0.936137
229260_at	C5orf15	-2.68102	-3.61716	0.936137
1566957_at	---	-2.40229	-3.33722	0.934928
204856_at	B3GNT3	-2.40229	-3.33722	0.934928
236991_at	---	-2.40229	-3.33722	0.934928
225595_at	CREBZF	-1.48424	-2.41915	0.934911
1560138_at	KIAA0226	-4.38236	-5.31568	0.933316
1560944_at	SLC25A3P1	-4.38236	-5.31568	0.933316
214631_at	ZBTB33	-4.38236	-5.31568	0.933316
233973_at	LYZL1	-4.38236	-5.31568	0.933316
201408_at	PPP1CB	1.48927	0.559348	0.929919
1555545_at	KLK2	-3.55715	-4.48664	0.929496
1560935_s_at	LOC284669	-3.55715	-4.48664	0.929496
1566183_at	---	-3.55715	-4.48664	0.929496
1568904_at	---	-3.55715	-4.48664	0.929496
206608_s_at	RPGRIP1	-3.55715	-4.48664	0.929496
209706_at	NKX3-1	-3.55715	-4.48664	0.929496
210140_at	CST7	-3.55715	-4.48664	0.929496
215116_s_at	DNM1	-3.55715	-4.48664	0.929496
217592_at	ZSWIM1	-3.55715	-4.48664	0.929496
232930_at	DOCK1	-3.55715	-4.48664	0.929496
240640_at	---	-3.55715	-4.48664	0.929496
241050_at	---	-3.55715	-4.48664	0.929496
1560939_at	PCOLCE-AS1	-2.04596	-2.97481	0.928857
40612_at	DOPEY1	-2.10494	-3.03202	0.927078
201975_at	CLIP1	2.73585	1.80963	0.926222
232875_at	---	-2.10651	-3.03215	0.925634
236116_at	---	-2.10651	-3.03215	0.925634
1564679_at	ASB15	-2.91198	-3.8358	0.923817
1570065_at	---	-2.91198	-3.8358	0.923817
203018_s_at	SSX2IP	-2.91198	-3.8358	0.923817
216527_at	---	-2.91198	-3.8358	0.923817
222198_at	---	-2.91198	-3.8358	0.923817
228472_at	CCDC61	-2.91198	-3.8358	0.923817
244296_at	---	-2.91198	-3.8358	0.923817
240598_at	---	-2.16656	-3.08998	0.923418
244485_at	HLA-DPB1	-0.876574	-1.79903	0.922455
227708_at	EEF1A1 /// LOC100653236	-0.305175	-1.22665	0.921475
202285_s_at	TACSTD2	-2.48087	-3.40232	0.921455
234963_s_at	FA2H	-2.48087	-3.40232	0.921455
205950_s_at	CA1	-2.2317	-3.15262	0.920926
214991_s_at	PIGO	-2.2317	-3.15262	0.920926
228673_s_at	---	-2.2317	-3.15262	0.920926
210965_x_at	CDK13	-3.23239	-4.15204	0.919647
214409_at	RFPL3-AS1	-3.23239	-4.15204	0.919647
217308_at	OR1F2P	-3.23239	-4.15204	0.919647
220406_at	TGFB2	-3.23239	-4.15204	0.919647
231295_at	ME3	-3.23239	-4.15204	0.919647
231609_at	C10orf82	-3.23239	-4.15204	0.919647
236603_at	---	-3.23239	-4.15204	0.919647
204564_at	PCGF3	-3.06885	-3.98845	0.919599
207313_x_at	KIR3DL1 /// KIR3DL2 /// LOC727787	-3.06885	-3.98845	0.919599
207894_s_at	TCL6	-3.06885	-3.98845	0.919599
215852_x_at	SOGA1	-3.06885	-3.98845	0.919599
228533_at	---	-3.06885	-3.98845	0.919599
229907_at	---	-3.06885	-3.98845	0.919599
241161_at	---	-3.06885	-3.98845	0.919599
241396_at	NEDD4L	-3.06885	-3.98845	0.919599
220838_at	EXD3	-1.71236	-2.63184	0.919478
241484_x_at	---	-1.71236	-2.63184	0.919478
217723_x_at	---	-1.01283	-1.93062	0.917789
219046_s_at	PKNOX2	-2.29345	-3.21102	0.917572
235663_at	---	-2.29345	-3.21102	0.917572
241414_at	ANKRD10	-2.29345	-3.21102	0.917572
236291_at	RDH5	-2.76672	-3.68383	0.917117
239249_at	---	-2.76672	-3.68383	0.917117
239402_at	---	-2.76672	-3.68383	0.917117
226619_at	SENP1	1.02008	0.103455	0.916623
238683_at	ZNF524	-1.62633	-2.54283	0.916496
243843_at	---	-1.62633	-2.54283	0.916496
1553658_at	LOC150197	-3.49098	-4.406	0.915017
1554655_a_at	RPRML	-3.49098	-4.406	0.915017
1556226_at	---	-3.49098	-4.406	0.915017
1558447_at	---	-3.49098	-4.406	0.915017
205069_s_at	ARHGAP26	-3.49098	-4.406	0.915017
218851_s_at	SFT2D3 /// WDR33	-3.49098	-4.406	0.915017
229455_at	---	-3.49098	-4.406	0.915017
231330_at	LINC00445	-3.49098	-4.406	0.915017
235074_at	SPRED1	-3.49098	-4.406	0.915017
235220_at	YIPF4	-3.49098	-4.406	0.915017
206614_at	GDF5	-1.80744	-2.72245	0.915013
220186_s_at	CDHR2	-2.55666	-3.47105	0.914392
221443_x_at	PRLH	-2.55666	-3.47105	0.914392
223730_at	GPC6	-2.55666	-3.47105	0.914392
226504_at	FAM109B	-2.55666	-3.47105	0.914392
237058_x_at	SLC6A13	-2.55666	-3.47105	0.914392
238826_x_at	---	-2.55666	-3.47105	0.914392
238943_at	FIBCD1	-2.55666	-3.47105	0.914392
241629_at	---	-2.55666	-3.47105	0.914392
212332_at	RBL2	-1.76026	-2.67347	0.913209
209768_s_at	GP1BB /// SEPT5-GP1BB	-1.96049	-2.87279	0.912303
226494_at	CAMSAP3	-1.96049	-2.87279	0.912303
1557047_at	YEATS2	-1.0795	-1.98745	0.907945
235348_at	ABHD13	-1.0795	-1.98745	0.907945
1560480_at	---	-2.36536	-3.27318	0.907821
217419_x_at	AGRN	-2.36536	-3.27318	0.907821
239793_at	---	-2.36536	-3.27318	0.907821
1563750_at	---	-3.98894	-4.89526	0.906315
203399_x_at	PSG3	-3.98894	-4.89526	0.906315
214247_s_at	DKK3	-3.98894	-4.89526	0.906315
222373_at	---	-3.98894	-4.89526	0.906315
227589_at	PITPNC1	-3.98894	-4.89526	0.906315
230829_at	CST9L	-3.98894	-4.89526	0.906315
233190_at	---	-3.98894	-4.89526	0.906315
234537_at	---	-3.98894	-4.89526	0.906315
241312_at	---	-3.98894	-4.89526	0.906315
225204_at	PPTC7	1.53626	0.631799	0.90446
225684_at	SKA2	2.93737	2.03298	0.904391
1569351_at	SOBP	-3.42347	-4.32548	0.902007
201219_at	CTBP2	-3.42347	-4.32548	0.902007
207034_s_at	GLI2	-3.42347	-4.32548	0.902007
215968_at	---	-3.42347	-4.32548	0.902007
220816_at	LPAR3	-3.42347	-4.32548	0.902007
226788_at	CENPT	-3.42347	-4.32548	0.902007
229799_s_at	NCAM1	-3.42347	-4.32548	0.902007
230827_at	---	-3.42347	-4.32548	0.902007
232000_at	---	-3.42347	-4.32548	0.902007
237710_at	---	-3.42347	-4.32548	0.902007
239141_at	LOC100126784	-3.42347	-4.32548	0.902007
1554942_a_at	KLHL14	-2.63919	-3.54055	0.901362
215906_at	---	-2.63919	-3.54055	0.901362
235987_at	PRKXP1	-2.1319	-3.03215	0.90025
212810_s_at	SLC1A4	-1.24004	-2.1394	0.899363
1554604_at	MBTPS2	-4.06693	-4.96438	0.897447
1561612_at	---	-4.06693	-4.96438	0.897447
1570349_at	---	-4.06693	-4.96438	0.897447
205033_s_at	DEFA1 /// DEFA1B /// DEFA3	-4.06693	-4.96438	0.897447
205064_at	SPRR1B	-4.06693	-4.96438	0.897447
220512_at	DLC1	-4.06693	-4.96438	0.897447
220701_at	LINC00216	-4.06693	-4.96438	0.897447
234893_s_at	DNAH6	-4.06693	-4.96438	0.897447
237427_at	---	-4.06693	-4.96438	0.897447
239546_at	LOC100131053	-4.06693	-4.96438	0.897447
241508_at	---	-4.06693	-4.96438	0.897447
242237_at	---	-4.06693	-4.96438	0.897447
219480_at	SNAI1	-3.01386	-3.91119	0.897331
219845_at	BARX1	-3.01386	-3.91119	0.897331
221383_at	NMUR1	-3.01386	-3.91119	0.897331
222927_s_at	CPLX3	-3.01386	-3.91119	0.897331
243439_at	SIX3-AS1	-3.01386	-3.91119	0.897331
244627_at	DAK	-3.01386	-3.91119	0.897331
207023_x_at	KRT10	0.981135	0.084446	0.896689
207671_s_at	BEST1	-2.86351	-3.75949	0.895981
215869_at	---	-2.86351	-3.75949	0.895981
217171_at	SMPD1	-2.86351	-3.75949	0.895981
217323_at	HLA-DRB6	-2.86351	-3.75949	0.895981
231443_at	LOC100505644	-2.86351	-3.75949	0.895981
240943_at	---	-2.86351	-3.75949	0.895981
1560639_at	---	-2.44157	-3.33722	0.895648
210098_s_at	---	-0.78323	-1.67746	0.89423
1565829_at	KIAA1731	-1.64906	-2.54283	0.893767
209599_s_at	PRUNE	-1.64906	-2.54283	0.893767
232250_at	KIAA1257	-4.54481	-5.43795	0.893137
239477_at	EFHB	-4.54481	-5.43795	0.893137
1554322_a_at	HDAC4	-2.72636	-3.61716	0.890794
210888_s_at	ITIH1	-2.72636	-3.61716	0.890794
224037_at	SDAD1	-2.72636	-3.61716	0.890794
229108_at	LOC100507278	-2.72636	-3.61716	0.890794
232035_at	HIST1H4A /// HIST1H4B /// HIST1H4C /// HIST1H4D /// HIST1H4E /// HIST1H4F /// HIST1H4H /// HIST1H4I /// HIST1H4J /// HIST1H4K /// HIST1H4L /// HIST2H4A /// HIST2H4B /// HIST4H4 /// LOC100507025	-2.72636	-3.61716	0.890794
241377_s_at	MIB2	-2.72636	-3.61716	0.890794
1560316_s_at	GLCCI1	-2.19929	-3.08998	0.890687
228922_at	SHF	-2.19929	-3.08998	0.890687
1566990_x_at	ARID1B	0.626409	-0.263904	0.890313
235178_x_at	ESCO2	-1.8324	-2.72245	0.890058
204440_at	CD83	2.52703	1.63699	0.890042
226260_x_at	ZNF358	-2.26273	-3.15262	0.889889
229369_at	VSIG2	-2.26273	-3.15262	0.889889
222937_s_at	MMP28	-1.7837	-2.67347	0.889778
237363_at	SPATA6L	-1.7837	-2.67347	0.889778
208510_s_at	PPARG	2.38868	1.49981	0.888866
202691_at	SNRPD1	1.32564	0.436813	0.88883
1556997_a_at	LEPR	-3.92292	-4.81174	0.888821
1557252_at	---	-3.92292	-4.81174	0.888821
1561501_s_at	CTU2	-3.92292	-4.81174	0.888821
1566243_at	---	-3.92292	-4.81174	0.888821
1569743_at	---	-3.92292	-4.81174	0.888821
220792_at	PRDM5	-3.92292	-4.81174	0.888821
222908_at	PIEZO2	-3.92292	-4.81174	0.888821
237663_at	---	-3.92292	-4.81174	0.888821
237671_at	---	-3.92292	-4.81174	0.888821
238037_at	LMLN	-3.92292	-4.81174	0.888821
244518_at	LOC100130452	-3.92292	-4.81174	0.888821
1561528_at	---	-3.18238	-4.07116	0.888781
1561905_at	---	-3.18238	-4.07116	0.888781
222727_s_at	SLC24A6	-3.18238	-4.07116	0.888781
229041_s_at	LOC100505746	-3.18238	-4.07116	0.888781
230033_at	DNAAF3	-3.18238	-4.07116	0.888781
231154_x_at	TINAG	-3.18238	-4.07116	0.888781
235704_at	DAZAP2	-3.18238	-4.07116	0.888781
243214_at	---	-3.18238	-4.07116	0.888781
1555213_a_at	CLEC7A	-3.8437	-4.73059	0.886898
1564662_at	ZNF852	-3.8437	-4.73059	0.886898
209986_at	PAH	-3.8437	-4.73059	0.886898
214304_x_at	---	-3.8437	-4.73059	0.886898
224540_at	LACRT	-3.8437	-4.73059	0.886898
244366_at	LOC100506371	-3.8437	-4.73059	0.886898
244520_at	---	-3.8437	-4.73059	0.886898
226539_s_at	CCDC42B	-2.51571	-3.40232	0.886615
226595_at	SNX21	-2.51571	-3.40232	0.886615
234175_at	---	-2.51571	-3.40232	0.886615
220187_at	STEAP4	-4.14997	-5.03649	0.886523
222725_s_at	PALMD	-4.14997	-5.03649	0.886523
227985_at	LOC100506098	-4.14997	-5.03649	0.886523
231159_at	CXorf51A /// CXorf51B	-4.14997	-5.03649	0.886523
238864_at	VWA3A	-1.98816	-2.87279	0.884637
241380_at	ARHGEF37	-1.98816	-2.87279	0.884637
1559214_at	---	-3.35699	-4.24144	0.884449
1559936_at	---	-3.35699	-4.24144	0.884449
1563136_at	---	-3.35699	-4.24144	0.884449
1564584_at	LOC100506557	-3.35699	-4.24144	0.884449
204891_s_at	LCK	-3.35699	-4.24144	0.884449
220325_at	TAF7L	-3.35699	-4.24144	0.884449
222952_s_at	TLR7	-3.35699	-4.24144	0.884449
227390_at	MEG3	-3.35699	-4.24144	0.884449
232074_at	PRSS27	-3.35699	-4.24144	0.884449
235684_s_at	SESN3	-3.35699	-4.24144	0.884449
237156_at	---	-3.35699	-4.24144	0.884449
241982_at	---	-3.35699	-4.24144	0.884449
244167_at	---	-3.35699	-4.24144	0.884449
204885_s_at	MSLN	-3.76641	-4.6487	0.882288
206365_at	XCL1	-3.76641	-4.6487	0.882288
209368_at	EPHX2	-3.76641	-4.6487	0.882288
216279_at	ZNF460	-3.76641	-4.6487	0.882288
224310_s_at	BCL11B	-3.76641	-4.6487	0.882288
233281_at	---	-3.76641	-4.6487	0.882288
233990_at	SMG9	-3.76641	-4.6487	0.882288
234280_at	REG3A	-3.76641	-4.6487	0.882288
236604_at	BAHCC1	-3.76641	-4.6487	0.882288
243248_at	---	-3.76641	-4.6487	0.882288
244710_at	LRGUK	-3.76641	-4.6487	0.882288
202927_at	PIN1	0.843124	-0.0390353	0.882159
1553179_at	ADAMTS19	-4.23012	-5.11101	0.880889
1553398_at	---	-4.23012	-5.11101	0.880889
1563533_at	GADL1	-4.23012	-5.11101	0.880889
223973_at	MIR7-3HG	-4.23012	-5.11101	0.880889
229782_at	RMST	-4.23012	-5.11101	0.880889
230101_at	CXCL2	-4.23012	-5.11101	0.880889
231683_at	GLYAT	-4.23012	-5.11101	0.880889
237312_at	LOC100506272	-4.23012	-5.11101	0.880889
231874_at	FAM126B	-1.50301	-2.38216	0.879147
218935_at	EHD3	-0.998571	-1.87739	0.87882
210651_s_at	EPHB2	-2.33224	-3.21102	0.878779
223676_at	TMEM234	-2.33224	-3.21102	0.878779
229913_at	C7orf61	-2.33224	-3.21102	0.878779
1560657_at	TIE1	-4.30041	-5.17869	0.878278
231733_at	CARD18	-4.30041	-5.17869	0.878278
205428_s_at	CALB2	-2.95779	-3.8358	0.878007
209212_s_at	KLF5	-2.95779	-3.8358	0.878007
216661_x_at	CYP2C9	-2.95779	-3.8358	0.878007
227563_at	FAM27E3	-2.95779	-3.8358	0.878007
228232_s_at	VSIG2	-2.95779	-3.8358	0.878007
237994_at	---	-2.95779	-3.8358	0.878007
240014_at	POLR2J4	-2.95779	-3.8358	0.878007
228388_at	NFKBIB	-1.58255	-2.45976	0.877206
40284_at	FOXA2	-3.85933	-4.73553	0.876196
218610_s_at	CPPED1	-1.71236	-2.58806	0.875695
1558875_at	SREBF1	-2.04596	-2.92122	0.875263
216949_s_at	PKD1	-2.59606	-3.47105	0.87499
230513_at	BAG6	-2.59606	-3.47105	0.87499
233004_x_at	---	-1.66938	-2.54283	0.873448
207651_at	GPR171	-4.62323	-5.4966	0.873364
215536_at	HLA-DQB2	0.311661	-0.560994	0.872654
1558048_x_at	---	-1.76026	-2.63184	0.871576
205640_at	ALDH3B1	-2.40229	-3.27318	0.87089
236609_at	PMS1	-2.40229	-3.27318	0.87089
237364_at	---	-2.40229	-3.27318	0.87089
206544_x_at	SMARCA2	3.2851	2.41488	0.870222
1557382_x_at	AGAP11	-3.69578	-4.56454	0.868765
207300_s_at	F7	-3.69578	-4.56454	0.868765
207821_s_at	LOC100653024 /// LOC100653146 /// PTK2	-3.69578	-4.56454	0.868765
214470_at	KLRB1	-3.69578	-4.56454	0.868765
233062_at	---	-3.69578	-4.56454	0.868765
237569_at	---	-3.69578	-4.56454	0.868765
241248_at	---	-3.69578	-4.56454	0.868765
242367_at	---	-3.69578	-4.56454	0.868765
213038_at	RNF19B	-0.375478	-1.24378	0.868302
210237_at	ARTN	-2.10651	-2.97481	0.868301
237042_at	LOC100507024	-2.10651	-2.97481	0.868301
209073_s_at	NUMB	0.0201282	-0.84801	0.868138
232032_x_at	SDF4	1.76101	0.894252	0.866756
1562412_at	---	-2.81749	-3.68383	0.866343
206707_x_at	FAM65B	-2.81749	-3.68383	0.866343
217634_at	SVIL	-2.81749	-3.68383	0.866343
243941_at	---	-2.81749	-3.68383	0.866343
1556595_at	---	-2.16656	-3.03215	0.865588
1565735_at	---	-2.16656	-3.03215	0.865588
228349_at	KIAA1958	-2.16656	-3.03215	0.865588
228413_s_at	SFRP1	-3.123	-3.98845	0.86545
232224_at	MASP1	-3.123	-3.98845	0.86545
232423_at	ARSD	-3.123	-3.98845	0.86545
1555127_at	MOCS1	-4.38236	-5.24753	0.865169
1564209_at	LOC282980	-4.38236	-5.24753	0.865169
206761_at	CD96	-4.38236	-5.24753	0.865169
215673_at	TEF	-4.38236	-5.24753	0.865169
1555342_a_at	UNC5C	-3.62381	-4.48664	0.862834
1562895_at	---	-3.62381	-4.48664	0.862834
1566363_at	DNTT	-3.62381	-4.48664	0.862834
205736_at	PGAM2	-3.62381	-4.48664	0.862834
217519_at	---	-3.62381	-4.48664	0.862834
224156_x_at	IL17RB	-3.62381	-4.48664	0.862834
231408_at	TMEM92	-3.62381	-4.48664	0.862834
232193_at	GSTT1	-3.62381	-4.48664	0.862834
236169_at	---	-3.62381	-4.48664	0.862834
243814_at	PGBD4	-3.62381	-4.48664	0.862834
244210_at	---	-3.62381	-4.48664	0.862834
223470_at	PIGM	0.366619	-0.495484	0.862104
1556126_s_at	---	-0.889277	-1.75102	0.861742
213803_at	---	1.72096	0.860035	0.86092
221810_at	RAB15	-1.48424	-2.34431	0.860066
1563204_at	---	-2.68102	-3.54055	0.85953
1569962_at	---	-2.68102	-3.54055	0.85953
224529_s_at	NT5C1A	-2.68102	-3.54055	0.85953
228831_s_at	GNG7	-2.68102	-3.54055	0.85953
240991_at	---	-2.68102	-3.54055	0.85953
228768_at	FNIP1	0.601657	-0.257563	0.85922
216371_at	---	-2.29345	-3.15262	0.859179
241219_at	---	-2.29345	-3.15262	0.859179
1563781_at	LOC401320	-2.2317	-3.08998	0.858277
243463_s_at	---	-2.2317	-3.08998	0.858277
224092_at	BARHL1	-1.96049	-2.8181	0.85761
230999_at	---	-1.96049	-2.8181	0.85761
207504_at	CA7	-2.01638	-2.87279	0.856412
211157_at	---	-2.01638	-2.87279	0.856412
232491_at	---	-2.01638	-2.87279	0.856412
211411_at	---	-2.48087	-3.33722	0.856349
222055_at	FAHD2A /// FAHD2B /// FAHD2CP	-2.48087	-3.33722	0.856349
231320_at	EBP	-2.48087	-3.33722	0.856349
1565581_at	---	-3.29841	-4.15204	0.85363
204223_at	PRELP	-3.29841	-4.15204	0.85363
206237_s_at	NRG1	-3.29841	-4.15204	0.85363
206350_at	APCS	-3.29841	-4.15204	0.85363
211130_x_at	EDA	-3.29841	-4.15204	0.85363
227173_s_at	BACH2	-3.29841	-4.15204	0.85363
234576_at	ANPEP	-3.29841	-4.15204	0.85363
240684_at	---	-3.29841	-4.15204	0.85363
218211_s_at	MLPH	-1.73647	-2.58806	0.851584
216229_x_at	---	-1.64906	-2.50017	0.851109
1558323_at	TMEM72	-4.46501	-5.31568	0.850672
1562604_at	---	-4.46501	-5.31568	0.850672
1563185_at	---	-4.46501	-5.31568	0.850672
1570006_at	LOC400958	-4.46501	-5.31568	0.850672
205616_at	GALNT8 /// KCNA6	-2.76672	-3.61716	0.850442
228072_at	SYT12	-2.76672	-3.61716	0.850442
229121_at	CMKLR1	-2.76672	-3.61716	0.850442
241422_at	---	-2.76672	-3.61716	0.850442
212490_at	DNAJC8	-0.852277	-1.70157	0.849294
1553670_at	INTS4	-3.55715	-4.406	0.848853
1570229_at	---	-3.55715	-4.406	0.848853
211900_x_at	CD6	-3.55715	-4.406	0.848853
213928_s_at	AGFG1	-3.55715	-4.406	0.848853
214551_s_at	CD7	-3.55715	-4.406	0.848853
230010_at	SRRM4	-3.55715	-4.406	0.848853
237087_at	---	-3.55715	-4.406	0.848853
240514_at	PGA3	-3.55715	-4.406	0.848853
238303_at	---	-1.7837	-2.63184	0.848145
1553106_at	C5orf24	-2.91198	-3.75949	0.847511
1558400_x_at	ANKRD24	-2.91198	-3.75949	0.847511
213056_at	FRMD4B	-2.91198	-3.75949	0.847511
215680_at	KIAA1654	-2.91198	-3.75949	0.847511
236805_at	C9orf96	-2.91198	-3.75949	0.847511
239497_at	---	-2.91198	-3.75949	0.847511
240632_at	---	-2.91198	-3.75949	0.847511
241727_x_at	DHFRL1	-0.532253	-1.37944	0.847186
1568636_a_at	---	-2.55666	-3.40232	0.845662
214063_s_at	TF	-2.55666	-3.40232	0.845662
227913_at	EXOSC3	-2.55666	-3.40232	0.845662
229323_at	LOC387723	-2.55666	-3.40232	0.845662
237942_at	SNRK-AS1	-2.55666	-3.40232	0.845662
203330_s_at	STX5	-2.36536	-3.21102	0.84566
223498_at	SPECC1	-2.36536	-3.21102	0.84566
228016_s_at	---	-2.36536	-3.21102	0.84566
231937_at	---	-2.36536	-3.21102	0.84566
235519_at	FOXK1	-2.36536	-3.21102	0.84566
238377_s_at	---	-2.36536	-3.21102	0.84566
205394_at	CHEK1	1.67032	0.824987	0.845334
228477_at	ARGLU1	2.62697	1.7827	0.844265
1558238_at	TNRC18	-3.06885	-3.91119	0.842338
1559623_at	C11orf54	-3.06885	-3.91119	0.842338
1568978_s_at	C11orf21	-3.06885	-3.91119	0.842338
201374_x_at	PPP2CB	-3.06885	-3.91119	0.842338
217435_x_at	---	-3.06885	-3.91119	0.842338
230191_at	TTBK1	-3.06885	-3.91119	0.842338
215467_x_at	LOC647070	-1.50301	-2.34431	0.841292
222120_at	ZNF764	-1.50301	-2.34431	0.841292
234473_at	---	-1.50301	-2.34431	0.841292
1554292_a_at	UHRF1BP1L	-1.88129	-2.72245	0.841161
215670_s_at	SCAND2	-1.88129	-2.72245	0.841161
225449_at	RDH13	-1.88129	-2.72245	0.841161
223324_s_at	TRPM7	0.527734	-0.312645	0.84038
225418_at	PVRL2	-1.54193	-2.38216	0.84023
221782_at	DNAJC10	1.45387	0.614546	0.839327
1554205_s_at	ICA1L	-3.23239	-4.07116	0.838773
1568822_at	GTPBP5	-3.23239	-4.07116	0.838773
1568843_at	TTLL13	-3.23239	-4.07116	0.838773
202889_x_at	MAP7	-3.23239	-4.07116	0.838773
204763_s_at	GNAO1	-3.23239	-4.07116	0.838773
205547_s_at	TAGLN	-3.23239	-4.07116	0.838773
210286_s_at	SLC4A7	-3.23239	-4.07116	0.838773
221160_s_at	CABP5	-3.23239	-4.07116	0.838773
223458_at	SEZ6L2	-3.23239	-4.07116	0.838773
224118_at	UBE2B	-3.23239	-4.07116	0.838773
231231_at	---	-3.23239	-4.07116	0.838773
231708_at	C2CD3	-3.23239	-4.07116	0.838773
232292_at	---	-3.23239	-4.07116	0.838773
241690_at	FAM205B	-3.23239	-4.07116	0.838773
242113_at	---	-3.23239	-4.07116	0.838773
227539_at	GNA13	-0.283529	-1.12216	0.83863
217824_at	UBE2J1	-0.342898	-1.18144	0.838542
230977_at	NPM2	-1.58255	-2.41915	0.8366
1553011_at	TAF1L	-3.49098	-4.32548	0.8345
1556145_a_at	LOC100131170	-3.49098	-4.32548	0.8345
1556963_at	---	-3.49098	-4.32548	0.8345
1558686_at	---	-3.49098	-4.32548	0.8345
204323_x_at	NF1	-3.49098	-4.32548	0.8345
210960_at	ADRA1D	-3.49098	-4.32548	0.8345
219389_at	SUSD4	-3.49098	-4.32548	0.8345
219455_at	C7orf63	-3.49098	-4.32548	0.8345
235681_at	---	-3.49098	-4.32548	0.8345
239148_at	MARVELD3	-3.49098	-4.32548	0.8345
242888_at	PRRT3-AS1	-3.49098	-4.32548	0.8345
208935_s_at	LGALS8	-0.0394602	-0.872429	0.832969
220559_at	EN1	-4.54481	-5.37762	0.832807
210269_s_at	AKAP17A	-1.93496	-2.76768	0.832719
203298_s_at	JARID2	0.686493	-0.145507	0.832
206903_at	EXOG	-2.63919	-3.47105	0.831863
210889_s_at	FCGR2B	-2.63919	-3.47105	0.831863
215611_at	TCF12	-2.63919	-3.47105	0.831863
235169_at	FBXO27	-2.63919	-3.47105	0.831863
209683_at	FAM49A	-2.44157	-3.27318	0.831611
219589_s_at	TMEM143	-2.44157	-3.27318	0.831611
1438_at	EPHB3	-2.70154	-3.53296	0.831415
219707_at	CPNE7	-1.66938	-2.50017	0.83079
221386_at	OR3A2	-1.66938	-2.50017	0.83079
205188_s_at	SMAD5	-1.98816	-2.8181	0.829944
216363_at	---	-1.98816	-2.8181	0.829944
226994_at	DNAJA2	-0.719462	-1.54894	0.829477
210656_at	EED	-1.44564	-2.27511	0.829466
221068_at	KANK2	-1.44564	-2.27511	0.829466
210180_s_at	TRA2B	0.188059	-0.641267	0.829326
1556267_at	C12orf28	-4.06693	-4.89526	0.828324
1562512_at	SMPDL3A	-4.06693	-4.89526	0.828324
208045_at	---	-4.06693	-4.89526	0.828324
219572_at	CADPS2	-4.06693	-4.89526	0.828324
224313_at	AASDHPPT	-4.06693	-4.89526	0.828324
229542_at	C20orf85	-4.06693	-4.89526	0.828324
231536_at	---	-4.06693	-4.89526	0.828324
233395_at	---	-4.06693	-4.89526	0.828324
234459_at	PPHLN1	-4.06693	-4.89526	0.828324
235652_at	---	-4.06693	-4.89526	0.828324
237604_at	---	-4.06693	-4.89526	0.828324
223307_at	CDCA3	3.06513	2.23702	0.828109
203120_at	TP53BP2	2.43388	1.60584	0.828032
224653_at	EIF4EBP2	1.88961	1.06176	0.827857
222265_at	TNS4	-2.26273	-3.08998	0.827241
223456_s_at	TCHP	-2.26273	-3.08998	0.827241
223702_x_at	FTCD	-2.26273	-3.08998	0.827241
237199_at	---	-2.26273	-3.08998	0.827241
220060_s_at	PARPBP	0.131215	-0.693804	0.825019
203523_at	LSP1	0.183138	-0.641267	0.824405
205276_s_at	GTPBP1	-1.80744	-2.63184	0.824398
1554220_a_at	---	-3.98894	-4.81174	0.822797
1567443_x_at	PSEN1	-3.98894	-4.81174	0.822797
206796_at	WISP1	-3.98894	-4.81174	0.822797
208061_at	---	-3.98894	-4.81174	0.822797
214633_at	SOX3	-3.98894	-4.81174	0.822797
219660_s_at	ATP8A2	-3.98894	-4.81174	0.822797
223998_at	TTLL2	-3.98894	-4.81174	0.822797
224348_s_at	---	-3.98894	-4.81174	0.822797
232770_at	TUSC3	-3.98894	-4.81174	0.822797
233831_at	LOC100291666	-3.98894	-4.81174	0.822797
237538_at	---	-3.98894	-4.81174	0.822797
238426_at	TMEM130	-3.98894	-4.81174	0.822797
1555429_at	---	-3.01386	-3.8358	0.821938
1565544_at	RNF141	-3.01386	-3.8358	0.821938
212935_at	MCF2L	-3.01386	-3.8358	0.821938
233229_at	SCFD1	-3.01386	-3.8358	0.821938
237589_at	---	-3.01386	-3.8358	0.821938
237108_x_at	FLJ42875	-1.52265	-2.34431	0.821654
201618_x_at	GPAA1	0.231059	-0.590575	0.821634
209456_s_at	FBXW11	-1.22537	-2.04659	0.821222
204848_x_at	HBG1 /// HBG2 /// LOC100653006 /// LOC100653319	-2.33224	-3.15262	0.820386
222347_at	---	-2.33224	-3.15262	0.820386
230336_at	---	-2.33224	-3.15262	0.820386
235442_at	CXorf56	-2.33224	-3.15262	0.820386
235941_s_at	FAM224A	-2.33224	-3.15262	0.820386
1564603_at	C15orf55	-2.86351	-3.68383	0.820322
202411_at	IFI27	-2.86351	-3.68383	0.820322
216273_at	ZNF460	-2.86351	-3.68383	0.820322
227726_at	RNF166	-2.86351	-3.68383	0.820322
229343_at	GTSE1	-2.86351	-3.68383	0.820322
231760_at	LINC00029	-2.86351	-3.68383	0.820322
232070_at	LOC100506639	-2.86351	-3.68383	0.820322
234379_at	FLT4	-2.86351	-3.68383	0.820322
238143_at	LOC646627	-2.86351	-3.68383	0.820322
243518_at	UBE3C	-2.86351	-3.68383	0.820322
231914_at	NUDT14	-1.28969	-2.10999	0.820302
1566776_at	DNAH1	-3.42347	-4.24144	0.817967
202335_s_at	UBE2B	-3.42347	-4.24144	0.817967
205269_at	LCP2	-3.42347	-4.24144	0.817967
209775_x_at	SLC19A1	-3.42347	-4.24144	0.817967
213014_at	LOC644172 /// MAPK8IP1	-3.42347	-4.24144	0.817967
213636_at	KIAA1045	-3.42347	-4.24144	0.817967
214190_x_at	GGA2	-3.42347	-4.24144	0.817967
216847_at	---	-3.42347	-4.24144	0.817967
220779_at	PADI3	-3.42347	-4.24144	0.817967
226931_at	TMTC1	-3.42347	-4.24144	0.817967
228581_at	KCNJ10	-3.42347	-4.24144	0.817967
229702_at	CSNK1G3	-3.42347	-4.24144	0.817967
229769_at	TMEM242	-3.42347	-4.24144	0.817967
237816_at	---	-3.42347	-4.24144	0.817967
241582_at	---	-3.42347	-4.24144	0.817967
219990_at	E2F8	1.24906	0.431263	0.817796
201113_at	TUFM	2.29303	1.47615	0.816883
201486_at	RCN2	1.8155	0.999256	0.816249
213710_s_at	LOC100652987	-1.85783	-2.67347	0.815647
223692_at	NMNAT1	-1.85783	-2.67347	0.815647
240175_at	---	-1.85783	-2.67347	0.815647
224995_at	SPIRE1	0.143349	-0.672208	0.815557
210633_x_at	KRT10	1.55733	0.741979	0.815351
225841_at	HENMT1	-0.935872	-1.75102	0.815147
1566139_at	HOPX	-4.62323	-5.43795	0.814714
1553130_at	LOC652276	-2.10651	-2.92122	0.814707
227472_at	DDA1	-1.6046	-2.41915	0.814546
1554337_at	FARP2	-4.14997	-4.96438	0.814412
1561657_at	---	-4.14997	-4.96438	0.814412
1570111_at	LINC00521	-4.14997	-4.96438	0.814412
207619_at	HCRTR1	-4.14997	-4.96438	0.814412
209554_at	CD36	-4.14997	-4.96438	0.814412
210940_s_at	GRM1	-4.14997	-4.96438	0.814412
217340_at	---	-4.14997	-4.96438	0.814412
222176_at	---	-4.14997	-4.96438	0.814412
233778_at	---	-4.14997	-4.96438	0.814412
239369_at	LCN8	-4.14997	-4.96438	0.814412
242188_at	---	-4.14997	-4.96438	0.814412
244005_at	---	-4.14997	-4.96438	0.814412
1553895_at	C11orf42	-2.72636	-3.54055	0.814187
1557740_a_at	---	-2.72636	-3.54055	0.814187
201506_at	LOC100652886 /// LOC100653157 /// TGFBI	-2.72636	-3.54055	0.814187
204431_at	TLE2	-2.72636	-3.54055	0.814187
210880_s_at	EFS	-2.72636	-3.54055	0.814187
213863_s_at	OAZ3	-2.72636	-3.54055	0.814187
216152_at	---	-2.72636	-3.54055	0.814187
219252_s_at	GEMIN8	-2.72636	-3.54055	0.814187
232255_at	LOC401321	-2.72636	-3.54055	0.814187
232363_at	---	-2.72636	-3.54055	0.814187
243157_at	---	-2.72636	-3.54055	0.814187
226405_s_at	ARRDC1	-1.90834	-2.72245	0.814113
200007_at	SRP14	4.48233	3.67127	0.81106
229371_at	---	-1.42817	-2.23896	0.810793
1553405_a_at	CSMD1	-4.30041	-5.11101	0.810602
1553759_at	MCM9	-4.30041	-5.11101	0.810602
1567022_at	OR5AK4P	-4.30041	-5.11101	0.810602
206032_at	DSC3	-4.30041	-5.11101	0.810602
216367_at	COL4A3	-4.30041	-5.11101	0.810602
216829_at	IGK@ /// IGKC /// LOC100294406	-4.30041	-5.11101	0.810602
231653_at	CCDC129	-4.30041	-5.11101	0.810602
1555251_a_at	OTOF	-1.69003	-2.50017	0.810142
1558702_at	TEX10	-2.40229	-3.21102	0.808729
1569640_s_at	EEPD1	-2.40229	-3.21102	0.808729
215253_s_at	RCAN1	-2.40229	-3.21102	0.808729
224792_at	TNKS1BP1	-2.40229	-3.21102	0.808729
233006_at	38231	-2.40229	-3.21102	0.808729
1569296_a_at	---	-2.16656	-2.97481	0.808256
233357_at	TRIM67	-2.16656	-2.97481	0.808256
204260_at	CHGB	-3.92292	-4.73059	0.807679
207908_at	KRT2	-3.92292	-4.73059	0.807679
219832_s_at	HOXC13	-3.92292	-4.73059	0.807679
220400_at	VPS13B	-3.92292	-4.73059	0.807679
228121_at	TGFB2	-3.92292	-4.73059	0.807679
228985_at	---	-3.92292	-4.73059	0.807679
229634_at	TMEM139	-3.92292	-4.73059	0.807679
233544_at	GNL1	-3.92292	-4.73059	0.807679
236792_at	CFL1	-3.92292	-4.73059	0.807679
238328_at	MPRIP	-3.92292	-4.73059	0.807679
238615_at	ERLIN2	-3.92292	-4.73059	0.807679
241175_at	---	-3.92292	-4.73059	0.807679
241424_at	ELAVL4	-3.92292	-4.73059	0.807679
242259_at	FAM187B	-3.92292	-4.73059	0.807679
242509_at	---	-3.92292	-4.73059	0.807679
1555981_at	C17orf65	-1.96049	-2.76768	0.807193
210819_x_at	DIO2	-1.96049	-2.76768	0.807193
219321_at	MPP5	-1.96049	-2.76768	0.807193
227681_at	ZFP36L2	-1.96049	-2.76768	0.807193
231378_at	---	-1.96049	-2.76768	0.807193
204086_at	PRAME	1.65502	0.847834	0.80719
1553243_at	ITIH5	-4.23012	-5.03649	0.806367
1554324_s_at	DYNC2LI1	-4.23012	-5.03649	0.806367
1556496_a_at	---	-4.23012	-5.03649	0.806367
1559333_at	SRGAP3-AS2	-4.23012	-5.03649	0.806367
1561944_at	---	-4.23012	-5.03649	0.806367
214285_at	FABP3	-4.23012	-5.03649	0.806367
226002_at	GAB1	-4.23012	-5.03649	0.806367
232672_x_at	SLC24A5	-4.23012	-5.03649	0.806367
233958_at	---	-4.23012	-5.03649	0.806367
236815_at	---	-4.23012	-5.03649	0.806367
239865_at	---	-4.23012	-5.03649	0.806367
1555784_s_at	IRAK1	-1.73647	-2.54283	0.806355
220290_at	AIM1L	-1.73647	-2.54283	0.806355
241930_x_at	---	-1.73647	-2.54283	0.806355
244730_x_at	LOC100129195	-1.73647	-2.54283	0.806355
205391_x_at	ANK1	-2.59606	-3.40232	0.80626
214588_s_at	MFAP3	-2.59606	-3.40232	0.80626
222855_s_at	TRPV2	-2.59606	-3.40232	0.80626
228835_at	---	-2.59606	-3.40232	0.80626
244152_at	---	-2.59606	-3.40232	0.80626
1552639_at	KLHDC7B	-3.18238	-3.98845	0.806071
1553568_a_at	HIST1H1T	-3.18238	-3.98845	0.806071
1564008_at	COL27A1	-3.18238	-3.98845	0.806071
1569980_x_at	HKR1	-3.18238	-3.98845	0.806071
207260_at	FEV	-3.18238	-3.98845	0.806071
213559_s_at	ZNF467	-3.18238	-3.98845	0.806071
231886_at	LOC100134822	-3.18238	-3.98845	0.806071
240429_at	ZNF546	-3.18238	-3.98845	0.806071
227470_at	ZNF48	-0.375478	-1.18144	0.805962
235333_at	B4GALT6	2.47596	1.67017	0.805786
217445_s_at	GART	-1.3045	-2.10999	0.805494
233333_x_at	AVIL	-1.27243	-2.07765	0.805218
1554737_at	FBN2	-3.8437	-4.6487	0.805005
206197_at	NME5	-3.8437	-4.6487	0.805005
207074_s_at	SLC18A1	-3.8437	-4.6487	0.805005
215721_at	IGHG1	-3.8437	-4.6487	0.805005
219090_at	SLC24A3	-3.8437	-4.6487	0.805005
231356_at	LOC100652917	-3.8437	-4.6487	0.805005
238195_at	---	-3.8437	-4.6487	0.805005
238831_at	TMEM33	-3.8437	-4.6487	0.805005
239588_s_at	---	-3.8437	-4.6487	0.805005
240667_at	SERP2	-3.8437	-4.6487	0.805005
241293_x_at	---	-3.8437	-4.6487	0.805005
242329_at	CREB5 /// LOC401317	-3.8437	-4.6487	0.805005
235043_at	FAM122A	-1.54193	-2.34431	0.802375
36742_at	TRIM15	-2.14529	-2.94735	0.802061
207372_s_at	ENTPD2	-2.95779	-3.75949	0.801701
216912_at	ARHGEF4	-2.95779	-3.75949	0.801701
217475_s_at	LIMK2	-2.95779	-3.75949	0.801701
226573_at	DIRAS1	-2.95779	-3.75949	0.801701
229124_at	PROK1	-2.95779	-3.75949	0.801701
229397_s_at	ARHGAP35	-2.95779	-3.75949	0.801701
232262_at	PIGL	-2.95779	-3.75949	0.801701
239879_at	LOC284998	-2.95779	-3.75949	0.801701
206273_at	SLMO1	-2.2317	-3.03215	0.800447
1556658_a_at	---	-2.81749	-3.61716	0.799668
206517_at	CDH16	-2.81749	-3.61716	0.799668
214345_at	---	-2.81749	-3.61716	0.799668
216584_at	---	-2.81749	-3.61716	0.799668
206357_at	OPA3	-1.8324	-2.63184	0.799443
234070_at	---	-1.8324	-2.63184	0.799443
232882_at	---	-0.772159	-1.57036	0.798199
1559351_at	---	-3.76641	-4.56454	0.798126
206514_s_at	CYP4F2 /// CYP4F3	-3.76641	-4.56454	0.798126
206534_at	GRIN2A	-3.76641	-4.56454	0.798126
211079_s_at	DYRK1A	-3.76641	-4.56454	0.798126
214414_x_at	HBA1 /// HBA2	-3.76641	-4.56454	0.798126
215039_at	HS2ST1 /// LOC339524	-3.76641	-4.56454	0.798126
216324_at	---	-3.76641	-4.56454	0.798126
220601_at	C16orf70	-3.76641	-4.56454	0.798126
221681_s_at	DSPP	-3.76641	-4.56454	0.798126
222433_at	ENAH	-3.76641	-4.56454	0.798126
222888_at	CCNJ	-3.76641	-4.56454	0.798126
229238_at	C17orf97	-3.76641	-4.56454	0.798126
230549_at	ELK4	-3.76641	-4.56454	0.798126
238990_x_at	TRIM61	-3.76641	-4.56454	0.798126
239270_at	PLCXD3	-3.76641	-4.56454	0.798126
240930_at	CRAMP1L	-3.76641	-4.56454	0.798126
243085_at	---	-3.76641	-4.56454	0.798126
212846_at	RRP1B	2.73291	1.93551	0.797394
227886_at	IFITM10	-2.29345	-3.08998	0.79653
230683_at	---	-2.29345	-3.08998	0.79653
1553032_at	IL31RA	-4.38236	-5.17869	0.796323
1565588_at	SP140L	-4.38236	-5.17869	0.796323
227892_at	PRKAA2	-4.38236	-5.17869	0.796323
232163_at	WDR19	-4.38236	-5.17869	0.796323
234571_at	---	-4.38236	-5.17869	0.796323
234646_at	---	-4.38236	-5.17869	0.796323
237705_at	---	-4.38236	-5.17869	0.796323
244855_at	---	-4.38236	-5.17869	0.796323
212830_at	MEGF9	0.7894	-0.00677234	0.796172
209075_s_at	ISCU	3.17025	2.37424	0.79601
225152_at	ZNF622	1.02685	0.230875	0.79598
1554045_at	ZNF24	-3.35699	-4.15204	0.795045
1554386_at	CST9	-3.35699	-4.15204	0.795045
1561102_at	---	-3.35699	-4.15204	0.795045
1564165_at	LOC100630923	-3.35699	-4.15204	0.795045
1570376_at	LOC154822	-3.35699	-4.15204	0.795045
206320_s_at	SMAD9	-3.35699	-4.15204	0.795045
225942_at	NLN	-3.35699	-4.15204	0.795045
229002_at	FAM69B	-3.35699	-4.15204	0.795045
231020_at	ARX	-3.35699	-4.15204	0.795045
235140_at	SHROOM1	-3.35699	-4.15204	0.795045
239021_at	TLR6	-3.35699	-4.15204	0.795045
242510_at	---	-3.35699	-4.15204	0.795045
205965_at	BATF	3.2975	2.5031	0.7944
202670_at	MAP2K1	2.23783	1.44401	0.793826
228561_at	CDC37L1	1.78244	0.988737	0.793705
213392_at	IQCK	-1.62633	-2.41915	0.792818
1561433_at	CCDC74B-AS1	-2.48087	-3.27318	0.792312
1570167_at	---	-2.48087	-3.27318	0.792312
225996_at	LONRF2	-2.48087	-3.27318	0.792312
226014_at	EIF3F	-2.48087	-3.27318	0.792312
238814_at	SLC35C2	-2.48087	-3.27318	0.792312
226267_at	JDP2	-1.88129	-2.67347	0.792179
235293_at	---	-1.19598	-1.98745	0.791466
1556992_at	LOC550112 /// LOC550113	-3.69578	-4.48664	0.790867
1559722_at	---	-3.69578	-4.48664	0.790867
1561446_at	---	-3.69578	-4.48664	0.790867
203535_at	S100A9	-3.69578	-4.48664	0.790867
214255_at	ATP10A	-3.69578	-4.48664	0.790867
216281_at	DICER1	-3.69578	-4.48664	0.790867
221259_s_at	TEX11	-3.69578	-4.48664	0.790867
229629_at	---	-3.69578	-4.48664	0.790867
231480_at	SLC6A19	-3.69578	-4.48664	0.790867
234775_at	OR51B5	-3.69578	-4.48664	0.790867
237512_at	---	-3.69578	-4.48664	0.790867
238118_s_at	PPOX	-3.69578	-4.48664	0.790867
241241_at	---	-3.69578	-4.48664	0.790867
243692_at	---	-3.69578	-4.48664	0.790867
200602_at	APP	-1.66938	-2.45976	0.790377
1559926_at	LOC728353	-2.68102	-3.47105	0.790031
209767_s_at	GP1BB /// SEPT5 /// SEPT5-GP1BB	-2.68102	-3.47105	0.790031
211809_x_at	COL13A1	-2.68102	-3.47105	0.790031
213556_at	LOC390940	-2.68102	-3.47105	0.790031
214009_at	MSL3	-2.68102	-3.47105	0.790031
216404_at	ATXN8OS	-2.68102	-3.47105	0.790031
220780_at	PLA2G3	-2.68102	-3.47105	0.790031
223943_s_at	---	-2.68102	-3.47105	0.790031
227946_at	OSBPL7	-0.488108	-1.27706	0.788948
218379_at	RBM7	1.82005	1.03133	0.788724
213287_s_at	KRT10	1.60891	0.820623	0.788287
1552315_at	GIMAP1	-3.123	-3.91119	0.788189
1554835_a_at	B3GNT5 /// LOC100505668	-3.123	-3.91119	0.788189
1555185_x_at	TERF2	-3.123	-3.91119	0.788189
1561369_at	---	-3.123	-3.91119	0.788189
205923_at	RELN	-3.123	-3.91119	0.788189
206776_x_at	ACRV1	-3.123	-3.91119	0.788189
213706_at	GPD1	-3.123	-3.91119	0.788189
224040_at	TTTY5	-3.123	-3.91119	0.788189
230699_at	PGLS	-3.123	-3.91119	0.788189
241437_s_at	EP400NL	-3.123	-3.91119	0.788189
242896_at	---	-3.123	-3.91119	0.788189
220305_at	MAVS	-1.93496	-2.72245	0.787492
222109_at	GNL3L	-1.93496	-2.72245	0.787492
230742_at	RBM5	-1.93496	-2.72245	0.787492
224510_s_at	CLPB	-2.36536	-3.15262	0.787266
229056_at	---	-2.36536	-3.15262	0.787266
237257_at	RAB4B	-2.36536	-3.15262	0.787266
243608_at	CYP3A7 /// CYP3A7-CYP3AP1	-2.36536	-3.15262	0.787266
243710_at	DDAH1	-2.36536	-3.15262	0.787266
225732_at	KLHDC5	1.83515	1.04828	0.786877
1558700_s_at	ZNF260	0.440411	-0.345612	0.786023
217887_s_at	EPS15	3.23062	2.44559	0.785029
223310_x_at	PNPLA8	1.31508	0.530478	0.784607
211074_at	---	0.811093	0.0267345	0.784359
201945_at	FURIN	-0.442639	-1.22665	0.784011
226026_at	DIRC2	-0.460892	-1.24378	0.782888
1560868_s_at	---	-1.76026	-2.54283	0.782564
214253_s_at	DTNB	-1.76026	-2.54283	0.782564
216382_s_at	MLL2	-1.76026	-2.54283	0.782564
1555894_s_at	MTSS1L	-4.46501	-5.24753	0.782525
1555940_a_at	---	-4.46501	-5.24753	0.782525
1566482_at	---	-4.46501	-5.24753	0.782525
206633_at	CHRNA1	-4.46501	-5.24753	0.782525
214640_at	UNC93A	-4.46501	-5.24753	0.782525
240714_at	---	-4.46501	-5.24753	0.782525
242038_at	LRRC8B	-4.46501	-5.24753	0.782525
1555219_at	RGR	-3.62381	-4.406	0.782191
1559982_s_at	AKR1E2	-3.62381	-4.406	0.782191
1562044_at	---	-3.62381	-4.406	0.782191
1565880_at	---	-3.62381	-4.406	0.782191
1566448_at	CD6	-3.62381	-4.406	0.782191
202668_at	EFNB2	-3.62381	-4.406	0.782191
205554_s_at	DNASE1L3	-3.62381	-4.406	0.782191
214564_s_at	PCDHGC3	-3.62381	-4.406	0.782191
222324_at	---	-3.62381	-4.406	0.782191
230908_at	TACR1	-3.62381	-4.406	0.782191
235161_at	LOC100506451	-3.62381	-4.406	0.782191
235820_at	ERC1	-3.62381	-4.406	0.782191
241511_at	---	-3.62381	-4.406	0.782191
243148_at	---	-3.62381	-4.406	0.782191
203132_at	RB1	2.82888	2.0474	0.781483
1554154_at	GDAP2	-1.80744	-2.58806	0.780615
238052_at	---	-1.80744	-2.58806	0.780615
1560866_at	WNK2	-2.55666	-3.33722	0.780556
1561908_a_at	HS3ST3B1	-2.55666	-3.33722	0.780556
228905_at	PCM1	-2.55666	-3.33722	0.780556
239768_x_at	GPATCH2	-2.55666	-3.33722	0.780556
241640_at	BCAP29	-2.55666	-3.33722	0.780556
243960_x_at	LOC100505622	-2.55666	-3.33722	0.780556
1555772_a_at	CDC25A	-1.56464	-2.34431	0.779667
1561079_at	ANKRD28	-1.98816	-2.76768	0.779527
228118_x_at	C16orf13	-1.98816	-2.76768	0.779527
237002_at	NCDN	-1.98816	-2.76768	0.779527
1568780_at	---	-1.6046	-2.38216	0.777555
232609_at	CRB3	-0.97384	-1.75102	0.777179
223174_at	BTBD10	1.12324	0.347256	0.77598
1558832_at	SLC2A1-AS1	-2.76672	-3.54055	0.773835
208483_x_at	KRT33A	-2.76672	-3.54055	0.773835
210061_at	ZNF589	-2.76672	-3.54055	0.773835
210684_s_at	DLG4	-2.76672	-3.54055	0.773835
217472_at	---	-2.76672	-3.54055	0.773835
233345_at	EFCAB6	-2.76672	-3.54055	0.773835
240746_s_at	---	-2.76672	-3.54055	0.773835
241658_at	---	-2.76672	-3.54055	0.773835
242882_at	RNF207	-2.76672	-3.54055	0.773835
1555536_at	ANTXR2	-3.29841	-4.07116	0.772756
1555875_at	SRGAP1	-3.29841	-4.07116	0.772756
1558181_at	---	-3.29841	-4.07116	0.772756
1564069_at	HOTTIP	-3.29841	-4.07116	0.772756
201525_at	APOD	-3.29841	-4.07116	0.772756
202999_s_at	LOXL2	-3.29841	-4.07116	0.772756
207265_s_at	KDELR3	-3.29841	-4.07116	0.772756
210471_s_at	KCNAB1	-3.29841	-4.07116	0.772756
214972_at	MGEA5	-3.29841	-4.07116	0.772756
215586_at	---	-3.29841	-4.07116	0.772756
215956_at	---	-3.29841	-4.07116	0.772756
223745_at	C16orf95	-3.29841	-4.07116	0.772756
226646_at	KLF2	-3.29841	-4.07116	0.772756
230928_at	---	-3.29841	-4.07116	0.772756
231621_at	MPZL1	-3.29841	-4.07116	0.772756
238770_at	KIAA1456	-3.29841	-4.07116	0.772756
243425_at	LOC339290	-3.29841	-4.07116	0.772756
205780_at	BIK	-2.04596	-2.8181	0.772144
1552632_a_at	ARSG	-2.91198	-3.68383	0.771852
1556972_at	---	-2.91198	-3.68383	0.771852
1558529_s_at	LOC100508047	-2.91198	-3.68383	0.771852
202711_at	EFNB1	-2.91198	-3.68383	0.771852
207282_s_at	MYOG	-2.91198	-3.68383	0.771852
209962_at	EPOR	-2.91198	-3.68383	0.771852
221294_at	GPR21	-2.91198	-3.68383	0.771852
232211_at	PPP1R3F	-2.91198	-3.68383	0.771852
238482_at	KLF7	-2.91198	-3.68383	0.771852
38671_at	PLXND1	-2.37315	-3.14467	0.771516
207431_s_at	DEGS1	2.202	1.43057	0.771431
1561613_at	---	-4.54481	-5.31568	0.770869
211303_x_at	FOLH1B	-4.54481	-5.31568	0.770869
233434_at	---	-4.54481	-5.31568	0.770869
218605_at	TFB2M	1.58022	0.809468	0.770755
226949_at	GOLGA3	-1.69003	-2.45976	0.769729
1555972_s_at	FBXO28	-2.44157	-3.21102	0.769449
1566105_at	MFN2	-2.44157	-3.21102	0.769449
232642_at	VWA5B2	-2.44157	-3.21102	0.769449
236528_at	---	-2.44157	-3.21102	0.769449
237342_at	TOLLIP	-2.44157	-3.21102	0.769449
208459_s_at	XPO7	-2.26273	-3.03215	0.769411
211001_at	TRIM29	-2.26273	-3.03215	0.769411
213290_at	COL6A2	-2.26273	-3.03215	0.769411
215543_s_at	LARGE	-2.26273	-3.03215	0.769411
1553992_s_at	NBR2	-0.740886	-1.51015	0.769265
235721_at	DTX3	0.496034	-0.272403	0.768436
1558589_at	C21orf15	-3.55715	-4.32548	0.768335
1559303_at	LOC100505835	-3.55715	-4.32548	0.768335
1561263_at	C1QTNF3	-3.55715	-4.32548	0.768335
1561965_at	SNRPB2	-3.55715	-4.32548	0.768335
205722_s_at	GFRA2	-3.55715	-4.32548	0.768335
206196_s_at	RUNDC3A	-3.55715	-4.32548	0.768335
213715_s_at	KANK3	-3.55715	-4.32548	0.768335
217260_x_at	IGHG1 /// SKAP2	-3.55715	-4.32548	0.768335
217654_at	CFLAR	-3.55715	-4.32548	0.768335
228467_at	PURB	-3.55715	-4.32548	0.768335
228782_at	SCGB3A2	-3.55715	-4.32548	0.768335
231398_at	SLC22A7	-3.55715	-4.32548	0.768335
234068_s_at	AP2A1	-3.55715	-4.32548	0.768335
236790_s_at	---	-3.55715	-4.32548	0.768335
225063_at	UBL7	-0.541622	-1.30948	0.767854
215204_at	---	-1.13704	-1.90418	0.767141
1552725_s_at	ADAMTS17	-3.06885	-3.8358	0.766946
1562617_at	LOC340074	-3.06885	-3.8358	0.766946
206168_at	ZC3H7B	-3.06885	-3.8358	0.766946
211550_at	EGFR	-3.06885	-3.8358	0.766946
215580_at	MCM3AP	-3.06885	-3.8358	0.766946
216429_at	---	-3.06885	-3.8358	0.766946
216846_at	CYAT1	-3.06885	-3.8358	0.766946
219739_at	RNF186	-3.06885	-3.8358	0.766946
225500_x_at	SCAF1	-3.06885	-3.8358	0.766946
225815_at	CPLX2	-3.06885	-3.8358	0.766946
231571_at	LOC100507362	-3.06885	-3.8358	0.766946
233125_at	---	-3.06885	-3.8358	0.766946
238489_at	PRKAA2	-3.06885	-3.8358	0.766946
206792_x_at	PDE4C	2.07304	1.30669	0.766347
1566029_at	---	-2.10651	-2.87279	0.766281
210060_at	PDE6G	-2.10651	-2.87279	0.766281
233833_at	---	-2.10651	-2.87279	0.766281
235264_at	HCFC2	-1.54193	-2.30762	0.765694
210706_s_at	RNF24	-1.90834	-2.67347	0.765131
1556248_at	FLJ33065	-1.73647	-2.50017	0.763698
213509_x_at	CES2	-0.375478	-1.13882	0.763337
1560271_at	---	-0.962051	-1.72536	0.763311
243477_at	CHST2	-1.40805	-2.17129	0.763246
209752_at	REG1A	-2.63919	-3.40232	0.763133
210513_s_at	VEGFA	-2.63919	-3.40232	0.763133
217227_x_at	IGLV1-44	-2.63919	-3.40232	0.763133
238325_s_at	ODF3B	-2.63919	-3.40232	0.763133
227400_at	NFIX	-0.828383	-1.59143	0.763048
243003_at	---	-0.828383	-1.59143	0.763048
201594_s_at	PPP4R1	1.90562	1.14349	0.762128
238054_at	ADPRHL1	-1.96049	-2.72245	0.761966
218567_x_at	DPP3	0.807285	0.045446	0.761839
231792_at	MYLK2	-1.58255	-2.34431	0.761755
208660_at	CS	2.12232	1.36059	0.761735
227551_at	FAM108B1	0.832888	0.0717027	0.761186
210029_at	IDO1	-2.33224	-3.08998	0.757737
224925_at	PREX1	-2.33224	-3.08998	0.757737
227526_at	CDON	-2.33224	-3.08998	0.757737
233983_at	TGM6	-2.33224	-3.08998	0.757737
[truncated: 52,614 more rows]
